# Supplementary material for: Human tolerogenic dendritic cell subtypes exert divergent effects on induction of cytotoxic CD4+ T cells
Source: Front Immunol. 2025 Dec 22;16:1698413. doi: 10.3389/fimmu.2025.1698413 (PMC12765710; doi:10.3389/fimmu.2025.1698413)
Supplement: Supplementary Data Sheet 1 — Raw count data for all genes across all samples. Data was acquired on the NanoString nCounter® platform using the Immune Exhaustion panel (NanoString Technologies, Seattle, WA, USA). Includes gene name and accession number. [file DataSheet1.csv]

Code Class	Name	Accession	T-MatDC_Donor 1	T-DexVD3DC_Donor 1	T-VD3DC_Donor 1	T-MatDC_Donor 2	T-DexVD3DC_Donor 2	T-VD3DC_Donor 2	T-MatDC_Donor 3	T-DexVD3DC_Donor 3	T-VD3DC_Donor 3	T-MatDC_Donor 4	T-DexVD3DC_Donor 4	T-VD3DC_Donor 4
Negative	NEG_A	ERCC_00096.1	4	5	1	1	3	3	3	4	2	2	6	1
Negative	NEG_B	ERCC_00041.1	2	1	1	1	1	3	2	1	4	1	7	1
Negative	NEG_C	ERCC_00019.1	4	2	3	4	3	3	4	4	3	4	6	3
Negative	NEG_D	ERCC_00076.1	5	5	2	2	2	1	3	1	3	1	1	2
Negative	NEG_E	ERCC_00098.1	2	4	4	5	3	2	3	11	4	3	6	6
Negative	NEG_F	ERCC_00126.1	3	2	5	6	2	7	4	2	2	3	2	1
Negative	NEG_G	ERCC_00144.1	1	2	1	2	2	5	4	2	4	2	4	6
Negative	NEG_H	ERCC_00154.1	7	3	2	4	2	1	5	4	4	3	3	4
Positive	POS_A	ERCC_00117.1	16047	15530	12030	11252	13296	11563	13337	13352	10356	10678	14052	14834
Positive	POS_B	ERCC_00112.1	3110	3140	2375	2178	2641	2347	2689	2629	2097	2135	2815	3000
Positive	POS_C	ERCC_00002.1	1091	1107	943	815	986	830	971	890	751	756	987	1097
Positive	POS_D	ERCC_00092.1	261	243	201	186	221	198	224	191	162	162	224	239
Positive	POS_E	ERCC_00035.1	42	42	35	24	34	40	48	44	32	31	31	48
Positive	POS_F	ERCC_00034.1	22	19	17	16	25	18	20	14	16	17	20	19
Endogenous	ACACA	NM_198834.1	39	28	19	9	11	20	19	16	13	17	21	22
Endogenous	ACADL	NM_001608.3	6	4	1	1	2	2	4	2	3	1	1	3
Endogenous	ACADVL	NM_001270447.1	925	614	517	304	246	355	513	540	398	593	632	791
Endogenous	ACAT2	NM_005891.2	489	345	252	175	148	171	345	299	201	229	348	293
Endogenous	ACOT1/2	NM_001037161.1	76	63	35	15	25	29	36	44	48	32	43	43
Endogenous	ACSL3	NM_203372.1	49	28	21	16	21	17	15	20	16	22	30	31
Endogenous	ACSL4	NM_004458.2	235	253	209	91	122	143	198	247	161	148	252	323
Endogenous	ACSL6	NM_001009185.1	30	58	42	54	90	108	32	29	35	11	44	36
Endogenous	ADH1A/B/C	NM_000668.5	1	3	1	1	3	3	3	4	3	1	1	3
Endogenous	ADH6	NM_000672.3	2	2	3	1	1	1	1	2	2	1	1	2
Endogenous	ADORA2A	NM_000675.3	57	55	57	28	45	78	55	80	47	15	53	46
Endogenous	ADORA2B	NM_000676.2	14	4	4	5	6	1	7	7	4	12	15	9
Endogenous	AHR	NM_001621.3	842	627	368	236	208	280	535	598	295	534	714	556
Endogenous	AIFM1	NM_004208.2	143	112	69	46	45	75	74	91	57	77	104	116
Endogenous	AK4	NM_001005353.1	121	57	69	29	33	45	120	58	42	140	62	111
Endogenous	AKT1	NM_001014432.1	181	122	106	74	95	103	142	132	91	120	159	146
Endogenous	AKT2	NM_001626.4	530	477	322	261	322	383	381	376	260	372	434	551
Endogenous	AKT3	NM_005465.4	428	361	253	202	297	295	246	352	204	224	340	357
Endogenous	ALDH1A1	NM_000689.4	4	2	5	1	5	10	1	9	4	3	2	3
Endogenous	ALDH1A3	NM_000693.2	4	2	4	2	2	1	3	1	3	1	5	2
Endogenous	ALDH1B1	NM_000692.3	72	53	32	12	14	19	40	37	12	29	43	43
Endogenous	ALDH3A1	NM_000691.3	3	3	1	3	3	3	1	1	4	2	6	1
Endogenous	ALDH3B2	NM_000695.3	3	1	1	1	3	2	1	1	1	2	1	1
Endogenous	ALDOA	NM_000034.3	1472	1133	779	514	588	683	1083	865	599	951	1053	1177
Endogenous	ALDOB	NM_000035.3	3	2	1	1	2	2	4	3	1	1	6	3
Endogenous	ALOX5	NM_000698.2	10	8	1	9	4	12	3	1	4	4	6	5
Endogenous	ANAPC4	NM_013367.2	232	206	133	87	132	190	137	187	96	116	204	232
Endogenous	ANGPT1	NM_001146.3	2	2	1	1	1	1	2	2	1	1	2	1
Endogenous	APH1A	NM_001077628.1	555	453	338	217	275	333	403	372	269	350	450	437
Endogenous	APOB	NM_000384.2	3	1	2	1	1	1	5	2	2	1	2	3
Endogenous	APOC3	NM_000040.1	1	1	2	3	4	1	1	3	1	1	1	1
Endogenous	AQP1	NM_198098.4	2	2	1	1	1	2	2	2	2	6	3	7
Endogenous	AQP7	NM_001170.2	3	3	7	2	1	4	2	5	8	4	7	3
Endogenous	ARG1	NM_000045.3	1	2	3	2	2	1	4	1	1	2	2	7
Endogenous	ASB4	NM_016116.2	6	3	4	1	4	4	6	3	4	3	1	8
Endogenous	ATF4	NM_001675.2	7081	5230	3714	2103	2131	2622	4329	3917	2362	4036	5285	5475
Endogenous	ATM	NM_000051.3	767	841	499	561	961	1314	580	777	514	327	645	568
Endogenous	ATP6V1G3	NM_133262.2	3	5	1	1	2	1	1	5	1	1	4	4
Endogenous	ATP7A	NM_000052.7	31	28	22	16	22	29	16	20	14	19	21	16
Endogenous	ATR	NM_001184.2	131	123	85	54	99	94	68	114	50	65	98	111
Endogenous	B4GALT1	NM_001497.3	172	165	110	78	120	130	151	150	116	94	138	135
Endogenous	BAK1	NM_001188.3	293	212	169	119	198	211	279	230	182	159	189	266
Endogenous	BATF	NM_006399.3	245	253	125	104	117	161	191	223	109	135	244	161
Endogenous	BAX	NM_138761.3	924	706	459	362	415	533	791	684	521	448	686	578
Endogenous	BCL2	NM_000657.2	397	301	194	118	144	154	256	255	154	274	301	199
Endogenous	BCL2L1	NM_001191.3	205	261	142	88	68	82	168	228	108	132	298	156
Endogenous	BCL6	NM_001706.2	106	112	71	86	109	131	71	97	53	60	108	101
Endogenous	BID	NM_197966.2	19	40	57	22	75	139	37	62	58	11	30	80
Endogenous	BLK	NM_001715.2	19	12	5	3	2	3	10	13	8	5	6	6
Endogenous	BMP2	NM_001200.2	2	1	1	1	1	3	2	1	2	3	2	2
Endogenous	BMP8A/B	XM_005271149.4	5	5	6	3	4	3	1	7	6	8	8	10
Endogenous	BPI	NM_001725.2	1	2	1	1	1	2	1	3	1	1	1	1
Endogenous	BRWD1	NM_001007246.2	353	280	192	130	174	236	208	266	145	174	277	250
Endogenous	BST2	NM_004335.2	1867	1866	1203	1100	1517	1599	2416	1887	1564	1232	1294	1889
Endogenous	BTK	NM_000061.1	7	1	2	2	4	4	4	6	1	6	10	3
Endogenous	BTLA	NM_181780.2	105	239	184	91	100	125	104	159	79	51	204	183
Endogenous	BTRC	NM_001256856.1	117	115	81	41	46	72	87	107	51	69	136	103
Endogenous	CACNB2	NM_201572.4	2	6	1	1	2	3	1	2	2	5	1	11
Endogenous	CACNB4	NM_000726.3	2	4	4	3	2	2	5	2	1	1	4	2
Endogenous	CALM1	NM_006888.4	4694	3593	2739	1852	2379	3450	3280	2794	2340	2581	3141	3431
Endogenous	CAMK2D	NM_172127.1	436	353	338	169	237	282	222	237	187	206	316	327
Endogenous	CARD11	NM_032415.2	265	220	213	134	191	234	200	172	204	176	203	249
Endogenous	CARD16	NM_001017534.1	24	17	11	10	26	29	10	23	11	11	10	11
Endogenous	CASP3	NM_004346.3	602	545	358	248	271	327	463	442	310	465	569	611
Endogenous	CASP8	NM_001080124.1	552	366	234	213	367	478	279	345	206	335	333	300
Endogenous	CASP9	XM_011542270.1	175	118	114	54	47	84	95	99	54	114	111	165
Endogenous	CBL	NM_005188.3	275	270	209	122	162	208	190	216	165	171	253	246
Endogenous	CBLB	NM_170662.3	413	370	309	182	301	398	313	417	331	250	377	477
Endogenous	CCL13	NM_005408.2	2	4	2	1	1	3	1	1	3	1	2	2
Endogenous	CCL2	NM_002982.3	3	3	1	1	11	29	3	5	5	2	4	7
Endogenous	CCL20	NM_001130046.1	22	20	21	1	1	5	24	34	22	1	6	8
Endogenous	CCL21	NM_002989.2	6	5	4	1	1	1	3	1	3	2	3	5
Endogenous	CCL22	NM_002990.4	25	20	47	1	7	3	35	21	20	23	55	63
Endogenous	CCL3/L1	NM_002983.3	159	54	122	55	30	25	351	252	166	162	71	102
Endogenous	CCL4/L1	NM_002984.2	135	53	88	48	51	71	454	322	152	84	59	67
Endogenous	CCL5	NM_002985.2	610	606	732	687	1199	1463	2655	2426	2158	236	697	650
Endogenous	CCNA1	NM_003914.3	5	4	1	1	1	5	6	6	4	9	4	8
Endogenous	CCNB1	NM_031966.3	596	391	263	181	152	190	328	262	228	226	344	402
Endogenous	CCNB3	NM_033031.2	4	6	2	3	2	2	1	3	9	1	9	6
Endogenous	CCNC	NM_005190.3	241	197	130	86	124	137	171	136	100	100	194	182
Endogenous	CCNT1	NM_001240.2	337	287	201	123	158	215	184	217	158	161	283	255
Endogenous	CCNT2	NM_058241.2	304	304	185	128	192	228	157	234	128	149	227	244
Endogenous	CCR1	NM_001295.2	20	12	14	15	30	52	51	31	45	8	10	11
Endogenous	CCR2	NM_001123041.2	39	69	115	77	161	297	313	324	517	31	60	120
Endogenous	CCR5	NM_000579.3	53	95	163	121	266	549	489	603	489	38	117	135
Endogenous	CCR7	NM_001838.3	211	145	105	91	106	107	96	98	56	137	202	163
Endogenous	CD101	NM_004258.3	28	29	31	35	54	55	36	32	32	22	32	21
Endogenous	CD14	NM_000591.2	1	3	2	2	2	5	2	3	2	5	1	8
Endogenous	CD160	NM_007053.3	1	4	4	3	1	1	3	3	1	1	1	5
Endogenous	CD163	NM_004244.4	1	2	2	2	1	15	2	3	2	1	3	1
Endogenous	CD180	NM_005582.2	5	2	1	3	2	1	4	1	2	1	6	1
Endogenous	CD19	XM_011545981.1	5	2	1	2	1	6	5	6	1	3	6	3
Endogenous	CD200R1	NM_138806.3	85	72	58	65	73	90	84	76	68	39	58	51
Endogenous	CD209	NM_001144899.1	3	2	4	1	1	1	1	2	4	1	2	2
Endogenous	CD22	NM_001771.2	14	4	7	1	3	3	11	4	1	13	4	7
Endogenous	CD226	NM_001303618.1	447	278	181	105	104	130	281	214	157	216	275	299
Endogenous	CD244	NM_001166663.1	13	4	3	7	4	5	20	13	11	6	9	1
Endogenous	CD27	NM_001242.4	762	760	616	430	680	957	447	448	288	410	587	691
Endogenous	CD274	NM_014143.3	113	70	66	42	52	75	72	68	54	55	69	97
Endogenous	CD276	NM_001024736.1	8	6	15	7	3	6	4	14	2	2	12	13
Endogenous	CD28	NM_001243077.1	1365	1268	1260	643	1044	1653	1166	984	968	832	1181	1887
Endogenous	CD33	NM_001177608.1	8	1	5	3	5	1	6	4	3	6	10	5
Endogenous	CD38	NM_001775.2	467	303	339	203	119	151	438	246	365	378	372	825
Endogenous	CD3D	NM_000732.4	3027	2661	2061	1392	1792	2467	2814	2823	2230	1531	2446	2770
Endogenous	CD3E	NM_000733.3	1586	1374	1047	700	1087	1367	1456	1260	1010	901	1302	1435
Endogenous	CD3G	NM_000073.2	542	444	347	238	354	466	422	427	358	311	431	458
Endogenous	CD4	NM_000616.4	834	817	690	369	659	881	854	815	684	550	865	1006
Endogenous	CD40	NM_001250.4	16	9	4	11	4	9	6	6	6	9	10	9
Endogenous	CD40LG	NM_000074.2	425	290	179	130	171	222	391	329	230	276	235	178
Endogenous	CD45R0	NM_080921.3	2794	2830	2282	1378	2032	2801	2682	2826	2203	1061	2209	2315
Endogenous	CD45RA	NM_002838.4	3	8	1	47	75	100	4	3	4	5	1	2
Endogenous	CD48	NM_001778.2	1392	1022	659	567	714	909	885	738	661	671	805	650
Endogenous	CD5	NM_014207.2	824	792	564	371	545	699	687	751	560	455	828	771
Endogenous	CD6	NM_001254751.1	188	179	149	312	494	585	180	223	163	103	199	148
Endogenous	CD68	NM_001251.2	12	14	16	6	15	33	7	5	11	6	11	43
Endogenous	CD69	NM_001781.1	367	236	223	132	180	159	286	280	195	218	205	237
Endogenous	CD70	NM_001252.2	124	147	123	63	48	48	151	167	133	66	151	135
Endogenous	CD72	NM_001782.2	15	13	16	6	8	8	14	17	14	18	12	28
Endogenous	CD79B	NM_001039933.1	72	65	52	29	28	53	40	43	38	35	59	50
Endogenous	CD80	NM_005191.3	106	156	119	46	41	42	83	146	107	36	117	97
Endogenous	CD84	NM_003874.3	87	102	69	33	76	115	41	82	52	33	80	87
Endogenous	CD86	NM_175862.4	147	61	65	52	37	52	160	86	103	102	99	124
Endogenous	CD8A	NM_001768.6	12	25	14	28	18	32	77	78	83	5	11	18
Endogenous	CD8B	NM_172099.2	7	8	6	15	6	7	22	15	18	8	7	10
Endogenous	CD96	NM_005816.4	1661	1424	1049	620	717	880	1447	1506	1040	675	1083	1055
Endogenous	CDC14B	NM_001077181.1	478	283	105	60	41	50	158	165	40	224	242	142
Endogenous	CDC16	NM_003903.3	254	255	136	115	130	161	144	177	123	125	186	219
Endogenous	CDC20	NM_001255.2	390	285	199	126	114	156	205	197	143	147	223	286
Endogenous	CDC25A	NM_001789.2	137	86	65	52	31	39	93	57	44	97	87	102
Endogenous	CDC42	NM_001039802.1	2766	2271	1698	1044	1324	1882	2061	1750	1265	1531	1984	1993
Endogenous	CDH1	NM_004360.2	59	16	16	27	16	8	27	22	2	13	24	7
Endogenous	CDKN1C	NM_000076.2	4	5	2	3	1	9	1	3	2	2	1	6
Endogenous	CDKN2C	NM_001262.2	265	203	175	125	150	150	206	167	171	143	141	188
Endogenous	CDY2A	NM_004825.2	3	4	1	1	1	5	1	2	2	2	2	5
Endogenous	CEACAM1	NM_001712.4	12	27	37	11	35	33	20	36	37	13	24	32
Endogenous	CEACAM3	NM_001815.3	3	1	5	3	1	1	2	3	2	3	1	2
Endogenous	CEBPB	NM_005194.4	466	297	241	147	162	202	355	274	160	344	343	365
Endogenous	CEBPD	NM_005195.3	8	2	3	8	10	12	25	16	19	5	1	3
Endogenous	CER1	NM_005454.2	2	5	1	1	2	1	2	3	1	3	1	3
Endogenous	CFLAR	NM_001127183.1	1001	665	506	385	410	530	645	636	410	517	700	699
Endogenous	CHEK1	NM_001114122.2	616	357	320	138	114	147	366	264	196	347	392	479
Endogenous	CHRD	NM_003741.2	2	1	1	3	2	2	2	1	1	4	1	3
Endogenous	CHRDL1	NM_001143981.1	4	3	2	1	2	3	3	4	1	6	3	1
Endogenous	CHUK	NM_001320928.1	152	111	69	68	51	83	94	91	58	79	116	98
Endogenous	CIITA	NM_000246.3	74	35	23	20	15	21	29	33	12	31	36	44
Endogenous	CISH	NM_145071.2	85	80	88	26	41	49	71	60	59	151	75	80
Endogenous	CLCA1	NM_001285.3	1	2	2	1	1	1	2	5	2	2	1	2
Endogenous	CLCF1	NM_013246.2	5	6	13	2	8	13	2	5	9	3	10	11
Endogenous	CMKLR1	NM_004072.2	3	1	7	2	5	11	4	8	4	3	1	4
Endogenous	CMV UL83	HHV5wtgp077.1	2	3	3	1	4	3	4	1	2	5	2	2
Endogenous	CNTF	NM_000614.4	23	25	17	13	14	20	12	20	23	21	36	37
Endogenous	CPA3	NM_001870.2	3	3	3	1	1	1	1	2	1	2	5	2
Endogenous	CPA4	NM_016352.3	5	3	1	3	3	1	7	4	4	3	3	1
Endogenous	CPT1C	NM_001199752.1	2	1	1	1	2	1	6	3	1	1	3	2
Endogenous	CR2	NM_001006658.1	2	3	3	1	1	3	2	3	2	2	1	5
Endogenous	CREB3L2	NM_194071.3	136	124	101	44	50	75	106	118	85	87	111	132
Endogenous	CREB5	NM_182898.2	3	5	7	1	2	3	4	3	4	2	4	4
Endogenous	CREBBP	NM_004380.2	295	259	117	137	218	260	225	226	133	182	250	207
Endogenous	CRLF1	NM_004750.4	3	5	2	1	4	1	2	2	2	4	5	2
Endogenous	CRLF2	NM_022148.3	5	21	8	10	8	7	12	24	14	8	12	21
Endogenous	CRTAM	NM_019604.2	1	3	3	2	1	5	5	6	3	2	3	2
Endogenous	CSF1	NM_000757.4	143	107	165	90	138	197	267	276	303	72	83	168
Endogenous	CSF1R	NM_005211.3	5	5	9	6	11	30	5	1	7	4	2	8
Endogenous	CSF2	NM_000758.3	729	308	235	116	22	19	591	404	177	332	304	184
Endogenous	CSF3	NM_000759.3	2	1	2	1	1	3	3	1	1	1	5	4
Endogenous	CSF3R	NM_000760.3	3	6	3	1	1	4	2	3	4	4	8	10
Endogenous	CSH2/GH2	NM_020991.3	2	3	3	1	3	1	3	3	1	3	7	2
Endogenous	CTBP2	NM_001329.4	5	6	1	2	3	1	4	2	2	1	3	3
Endogenous	CTF1	NM_001330.5	6	6	2	1	4	1	1	4	4	5	4	3
Endogenous	CTLA4	NM_005214.3	1562	1565	1564	639	745	1143	1431	1489	1037	667	1318	1735
Endogenous	CTSW	NM_001335.3	42	53	47	28	27	31	124	113	136	24	21	19
Endogenous	CUL1	NM_003592.2	553	464	314	185	225	291	399	411	211	335	473	414
Endogenous	CUL2	NM_003591.2	354	294	196	137	183	218	215	245	178	187	265	294
Endogenous	CXCL1/2/3	NM_002090.3	4	1	2	1	3	2	4	2	1	4	2	1
Endogenous	CXCL11	NM_005409.4	9	4	5	7	5	1	7	2	2	11	6	2
Endogenous	CXCL8	NM_000584.3	9	5	4	3	8	7	4	5	10	13	5	14
Endogenous	CXCL9	NM_002416.2	32	2	1	6	3	6	29	1	1	13	3	8
Endogenous	CXCR3	NM_001504.1	93	124	140	91	172	242	164	195	154	52	120	170
Endogenous	CXCR6	NM_006564.1	60	149	254	90	213	573	417	749	1057	21	124	249
Endogenous	CYLD	NM_001042412.1	1095	971	552	458	593	686	828	859	494	580	932	743
Endogenous	CYP26A1	NM_000783.4	4	8	3	4	1	3	2	3	1	3	1	2
Endogenous	CYP26C1	NM_183374.2	1	4	2	1	1	2	2	3	1	2	3	1
Endogenous	CYP4A11/22	NM_001010969.3	4	1	2	2	2	1	1	4	3	1	2	6
Endogenous	CYP7A1	NM_000780.3	2	3	1	1	4	1	3	1	1	4	2	1
Endogenous	CYP8B1	NM_004391.2	1	1	2	1	2	2	1	1	2	2	1	1
Endogenous	DAPP1	NM_014395.3	634	562	331	151	172	193	314	261	188	334	455	421
Endogenous	DCN	NM_001920.3	2	1	1	2	1	8	2	2	1	1	1	3
Endogenous	DCTN6	NM_006571.3	186	170	121	104	117	148	138	156	124	85	152	166
Endogenous	DGKA	NM_001345.4	165	225	160	127	205	298	130	197	114	89	218	206
Endogenous	DGKZ	NM_001105540.1	391	389	269	206	333	390	243	338	203	211	332	360
Endogenous	DHRS3	NM_004753.4	526	377	206	82	47	73	214	196	136	405	477	313
Endogenous	DIABLO	NM_138930.3	168	135	96	50	65	76	108	97	43	91	102	118
Endogenous	DLD	NM_000108.3	696	643	452	259	248	363	437	418	281	371	552	597
Endogenous	DLL3	NM_016941.3	2	1	1	1	1	2	1	1	1	1	1	1
Endogenous	DLL4	NM_019074.2	1	1	2	2	1	3	3	4	1	2	2	6
Endogenous	DNM1L	NM_001278463.1	174	190	121	74	78	109	110	130	78	98	146	123
Endogenous	DNMT3A	NM_022552.5	155	193	161	85	110	165	114	149	81	104	176	183
Endogenous	DNMT3L	NM_013369.2	3	3	1	1	2	1	1	1	1	1	2	3
Endogenous	DRAP1	NM_006442.2	721	545	401	324	326	366	543	358	324	510	581	663
Endogenous	DTX4	NM_015177.1	2	3	4	1	3	2	1	1	7	1	2	4
Endogenous	DUSP1	NM_004417.2	45	31	19	32	42	40	25	44	22	29	34	27
Endogenous	DUSP9	NM_001395.2	3	10	3	3	2	2	2	1	2	2	5	2
Endogenous	DVL1	NM_004421.2	32	26	17	15	21	28	34	27	18	25	20	30
Endogenous	DYDC1	NM_001269053.1	4	1	1	1	1	2	1	1	1	1	1	1
Endogenous	E2F1	NM_005225.1	390	225	181	85	71	78	199	171	109	230	238	309
Endogenous	E2F2	NM_004091.3	243	134	146	121	92	149	215	111	140	184	148	230
Endogenous	E2F5	NM_001083588.1	13	13	6	2	9	4	6	9	1	8	7	10
Endogenous	EBV LMP2	HHV4tp2_gp02.1	1	1	1	1	1	1	1	2	1	1	1	1
Endogenous	ECHS1	NM_004092.3	167	124	84	44	56	79	91	116	51	67	119	101
Endogenous	EFNA1	NM_182685.1	3	1	1	6	8	7	7	1	4	2	3	7
Endogenous	EGF	NM_001963.4	2	4	3	2	1	1	1	1	2	4	2	1
Endogenous	EGFR	NM_201282.1	1	2	3	3	1	1	1	1	4	1	2	2
Endogenous	EHHADH	NM_001166415.1	23	12	13	7	6	9	17	26	13	19	23	28
Endogenous	EIF4B	NM_001417.4	1660	1493	1109	615	765	1113	1145	1307	928	757	1440	1300
Endogenous	ELOVL2	NM_017770.3	4	5	2	1	2	1	3	2	2	1	3	4
Endogenous	ELOVL3	NM_152310.3	3	1	2	3	1	1	2	6	4	2	5	4
Endogenous	ELOVL4	NM_022726.3	13	11	9	3	4	18	26	10	19	4	12	23
Endogenous	ELOVL7	NM_024930.1	6	10	8	2	1	3	7	9	1	10	9	8
Endogenous	ENTPD1	NM_001098175.1	2242	1409	1110	1150	672	612	510	439	334	1075	1595	1686
Endogenous	ENTPD2	NM_203468.1	7	1	6	1	5	3	3	1	1	5	3	6
Endogenous	EOMES	NM_005442.2	6	1	2	4	2	1	3	3	8	1	1	1
Endogenous	EYA1	NM_172059.2	4	1	3	2	3	3	4	1	4	1	2	1
Endogenous	EYA4	NM_004100.4	4	1	6	1	1	1	3	2	4	1	5	5
Endogenous	FABP1	NM_001443.1	2	1	1	1	4	1	1	1	1	1	1	1
Endogenous	FABP4	NM_001442.2	4	6	2	1	1	4	2	5	5	3	5	1
Endogenous	FADD	NM_003824.3	154	117	65	51	84	81	93	96	66	96	121	132
Endogenous	FAM30A	NR_026800.2	5	3	2	3	3	5	5	3	3	1	6	2
Endogenous	FAS	NM_000043.4	497	383	269	167	198	245	401	410	251	317	409	426
Endogenous	FASLG	NM_000639.1	22	12	15	5	17	25	28	15	15	12	12	9
Endogenous	FBLL1	NM_001355274.2	4	1	2	2	3	3	4	6	3	3	2	4
Endogenous	FBP2	NM_003837.2	6	4	2	3	2	1	3	2	2	5	2	4
Endogenous	FBXW4	NM_022039.3	112	93	79	44	81	94	76	73	42	63	90	73
Endogenous	FCAR	NM_133278.2	1	4	1	2	1	1	1	2	1	1	1	1
Endogenous	FCER1G	NM_004106.1	6	4	4	1	9	15	3	4	3	2	5	15
Endogenous	FCER2	NM_002002.4	10	5	5	1	4	5	1	2	3	1	5	10
Endogenous	FCGR1A/B	NM_001017986.3	2	2	5	1	4	15	3	4	4	9	1	8
Endogenous	FCGR2B	NM_004001.4	2	1	1	3	3	5	4	4	3	1	3	5
Endogenous	FCGR3A/B	NM_000570.4	4	2	4	2	3	19	4	5	3	1	4	1
Endogenous	FCRL2	NM_001159488.1	5	9	4	2	10	4	9	3	3	5	1	5
Endogenous	FCRL4	NM_031282.2	4	1	1	1	2	2	4	1	4	3	2	3
Endogenous	FGA	NM_021871.2	1	1	2	1	1	2	3	1	7	1	1	1
Endogenous	FGF10	NM_004465.1	1	7	10	7	4	5	3	4	2	7	9	5
Endogenous	FGF18	NM_003862.1	3	1	3	2	1	2	2	2	5	4	7	8
Endogenous	FGF19	NM_005117.2	2	3	2	3	4	2	2	2	1	4	3	3
Endogenous	FGF2	NM_002006.4	56	51	8	12	6	4	26	13	6	42	64	18
Endogenous	FGF22	NM_020637.1	4	1	3	1	1	2	1	1	1	1	2	2
Endogenous	FOS	NM_005252.3	2	4	3	1	3	1	1	6	2	2	4	6
Endogenous	FOXO1	NM_002015.3	165	169	118	85	126	208	104	136	90	77	182	165
Endogenous	FOXO3	NM_001455.2	151	100	68	64	73	100	139	135	86	53	77	89
Endogenous	FOXP3	NM_014009.3	74	182	140	44	129	158	46	96	51	51	141	86
Endogenous	FPR1	NM_002029.3	7	1	1	1	1	1	3	4	6	4	3	1
Endogenous	FUT4	NM_002033.2	12	15	7	5	7	9	9	14	9	8	14	14
Endogenous	FYN	NM_002037.3	1368	1255	971	629	761	899	943	1104	668	606	1134	1133
Endogenous	FZD2	NM_001466.2	1	2	1	1	1	2	1	1	1	1	2	1
Endogenous	FZD7	NM_003507.1	9	6	2	1	1	1	2	2	1	4	4	7
Endogenous	GADD45A	NM_001199741.1	87	86	79	31	38	46	68	66	60	82	65	80
Endogenous	GAPDHS	NM_014364.4	4	2	2	3	2	2	1	2	1	2	3	2
Endogenous	GATA3	NM_001002295.1	429	494	358	231	338	396	386	480	346	245	416	410
Endogenous	GATA6	NM_005257.3	3	5	2	1	1	2	5	2	4	1	2	3
Endogenous	GBP2	NM_004120.3	1173	1109	1073	906	1523	2226	1390	1271	1175	717	972	1194
Endogenous	GBP3	NM_018284.3	39	40	31	54	97	120	127	110	70	62	72	71
Endogenous	GCKR	NM_001486.3	4	3	2	1	1	3	4	4	1	4	5	2
Endogenous	GDF6	NM_001001557.3	5	2	1	3	1	2	1	1	1	3	2	1
Endogenous	GHR	NM_000163.2	6	2	4	1	1	4	2	4	1	3	4	4
Endogenous	GK	NM_000167.3	525	346	269	116	127	124	279	322	193	266	344	425
Endogenous	GLS	NM_014905.3	961	860	614	364	530	691	584	734	461	439	751	759
Endogenous	GLS2	NM_013267.2	15	7	8	10	13	17	7	11	3	6	8	6
Endogenous	GLUD1/2	NM_012084.3	922	739	579	309	390	539	739	615	499	596	647	855
Endogenous	GNG12	NM_018841.3	2	7	1	2	1	2	7	8	3	4	5	2
Endogenous	GNLY	NM_006433.2	2436	370	1574	677	121	199	5439	1297	4288	477	277	1050
Endogenous	GOT2	NM_002080.3	281	227	197	77	95	114	154	163	118	72	235	210
Endogenous	GRAP2	NM_001291826.1	222	222	121	133	170	198	194	199	134	124	212	131
Endogenous	GRB10	NM_001001549.2	38	25	8	10	13	12	22	21	14	22	9	16
Endogenous	GRB2	NM_002086.4	1311	1149	768	460	561	615	857	847	522	731	946	1040
Endogenous	GREM2	NM_022469.4	5	1	4	5	9	10	4	3	5	6	7	6
Endogenous	GSK3B	NM_002093.2	83	71	46	36	50	66	48	53	40	38	79	52
Endogenous	GYS2	NM_021957.3	1	2	1	1	1	6	2	1	1	1	1	1
Endogenous	GZMA	NM_006144.2	295	125	186	329	346	848	910	588	975	307	212	396
Endogenous	GZMB	NM_004131.3	123	40	124	111	157	276	323	356	551	179	112	286
Endogenous	GZMH	NM_033423.4	1	6	9	17	29	24	38	88	36	4	6	12
Endogenous	GZMK	NM_002104.2	163	25	40	174	76	107	294	103	137	177	61	229
Endogenous	GZMM	NM_005317.2	19	17	17	49	56	65	47	69	38	25	43	38
Endogenous	HADHB	NM_000183.2	372	342	253	125	152	198	220	247	195	182	318	322
Endogenous	HAVCR2	NM_032782.4	447	152	159	146	105	135	423	221	187	277	150	196
Endogenous	HCST	NM_001007469.1	205	242	252	156	260	405	245	338	299	132	206	272
Endogenous	HDAC7	NM_001098416.2	223	221	180	95	100	143	148	189	129	126	224	211
Endogenous	HDAC9	NM_178423.2	6	6	1	3	3	5	3	2	6	2	1	3
Endogenous	HDC	NM_002112.3	8	5	6	2	4	3	7	6	4	15	18	22
Endogenous	HEY1	NM_012258.3	8	4	2	1	2	1	1	1	2	3	4	1
Endogenous	HEY2	NM_012259.2	2	2	1	1	1	2	1	3	1	4	2	1
Endogenous	HGF	NM_000601.4	3	4	6	2	2	2	5	1	3	2	3	4
Endogenous	HIPK1	NM_152696.3	502	368	234	197	265	306	362	349	211	243	307	278
Endogenous	HLA-DPA1	NM_033554.3	315	186	134	123	82	120	238	227	162	149	211	192
Endogenous	HLA-DPB1	NM_002121.5	797	541	377	302	301	430	592	557	337	338	613	519
Endogenous	HLA-DQA1	NM_002122.3	645	338	224	1	1	1	227	212	85	112	169	125
Endogenous	HLA-DQA2	NM_020056.4	1	2	1	1	1	1	3	3	2	2	1	1
Endogenous	HLA-DQB1	NM_002123.3	133	37	42	2	2	1	47	40	25	48	42	35
Endogenous	HLA-DQB2	NM_001198858.1	167	150	107	177	187	179	118	114	49	221	366	305
Endogenous	HLA-DRA	NM_019111.3	567	311	223	174	122	158	394	298	158	225	405	332
Endogenous	HLA-DRB1/3	NM_002124.3	607	342	290	88	78	93	224	230	106	238	368	343
Endogenous	HLA-E	NM_005516.5	2027	1888	1470	1326	2036	2586	2072	2065	1598	1097	1536	1818
Endogenous	HMGB1	NM_002128.4	779	509	340	249	241	292	452	377	289	407	516	575
Endogenous	HNF1A	NM_000545.6	3	1	1	2	1	1	1	2	2	2	2	2
Endogenous	HRAS	NM_005343.2	37	26	16	23	21	32	31	35	21	29	27	25
Endogenous	HSD11B1	NM_181755.2	2	4	10	1	1	1	3	2	2	5	8	5
Endogenous	ICAM1	NM_000201.2	185	120	75	65	43	48	109	113	54	120	132	119
Endogenous	ICOS	NM_012092.3	2525	1086	910	758	504	724	1804	1039	729	1359	1077	1300
Endogenous	ICOSLG	NM_015259.5	24	33	25	11	16	16	5	14	13	4	17	38
Endogenous	ID2	NM_002166.4	862	912	581	344	304	431	1020	1006	762	567	1009	716
Endogenous	IDO1	NM_002164.5	51	13	8	7	13	17	37	16	21	24	21	20
Endogenous	IDO2	NM_194294.2	4	2	1	1	1	1	2	1	4	1	2	1
Endogenous	IFIT1	NM_001548.3	12	29	5	58	188	169	55	11	14	17	22	42
Endogenous	IFIT3	NM_001031683.2	12	12	3	33	105	75	46	6	21	32	13	44
Endogenous	IFNA1/13	NM_006900.3	5	5	2	2	1	3	4	2	2	3	3	6
Endogenous	IFNA4/7/10/17/21	NM_021268.2	3	3	1	2	1	1	1	3	1	2	1	7
Endogenous	IFNA5	NM_002169.2	8	2	2	1	3	1	4	7	2	5	6	2
Endogenous	IFNA6	NM_021002.2	1	3	1	2	1	5	4	1	1	3	3	5
Endogenous	IFNG	NM_000619.2	1315	152	93	262	62	89	1067	304	232	814	126	133
Endogenous	IFNK	NM_020124.2	4	7	1	2	2	2	4	2	1	2	4	2
Endogenous	IGHA1	ENST00000641837.1	4	7	4	2	4	1	5	4	3	3	7	4
Endogenous	IGHD	ENST00000613640.1	4	4	2	1	3	1	3	6	5	2	3	1
Endogenous	IGHG1	ENST00000390542.1	3	4	3	2	1	2	1	2	2	2	1	7
Endogenous	IGHG2	ENST00000390545.1	1	2	1	2	1	1	1	1	1	2	3	1
Endogenous	IGHG3	ENST00000390551.1	1	1	1	2	1	1	7	1	2	2	1	2
Endogenous	IGHG4	ENST00000390543.1	1	1	2	1	1	3	1	1	3	1	4	1
Endogenous	IGHM	ENST00000637539.1	40	98	76	45	57	50	23	57	26	11	81	80
Endogenous	IGHV4-59	ENST00000390629.1	6	4	2	1	1	1	2	2	2	2	1	3
Endogenous	IGKC	ENST00000390237.1	4	1	1	1	3	6	1	4	5	3	2	8
Endogenous	IGLC1	ENST00000390321.1	40	33	18	23	30	28	20	22	15	24	33	24
Endogenous	IKZF1	NM_006060.4	1252	1116	717	673	998	1231	903	1021	733	777	1089	1168
Endogenous	IL10	NM_000572.3	3	1	1	2	6	16	4	4	3	2	5	4
Endogenous	IL10RA	NM_001558.2	208	201	188	146	386	630	227	367	281	128	185	217
Endogenous	IL10RB	NM_000628.4	72	87	57	39	50	66	72	77	59	39	69	89
Endogenous	IL11	NM_000641.3	4	7	3	2	5	1	6	2	2	1	3	5
Endogenous	IL11RA	NM_147162.1	32	26	20	22	32	42	14	23	16	18	29	23
Endogenous	IL12A	NM_000882.2	17	15	10	7	5	6	18	11	9	9	17	28
Endogenous	IL12B	NM_002187.2	1	2	1	1	1	1	1	1	2	1	3	1
Endogenous	IL12RB1	NM_005535.1	86	101	94	63	114	145	126	155	122	50	126	76
Endogenous	IL13	NM_002188.2	3	24	15	4	5	4	11	27	15	7	29	16
Endogenous	IL13RA1	NM_001560.3	12	6	4	1	3	7	7	4	4	8	9	5
Endogenous	IL15	NM_000585.4	30	14	21	21	26	30	44	34	28	10	16	17
Endogenous	IL16	NM_004513.4	820	1055	572	493	829	999	664	876	594	394	763	566
Endogenous	IL17A	NM_002190.2	2	4	11	4	1	1	4	6	6	1	3	5
Endogenous	IL18	NM_001562.3	14	6	7	4	3	4	5	3	2	6	7	6
Endogenous	IL1A	NM_000575.3	3	9	18	4	2	5	6	7	12	2	11	14
Endogenous	IL1B	NM_000576.2	7	2	2	2	2	4	1	2	7	2	2	4
Endogenous	IL1R1	NM_001320984.1	12	23	13	4	7	13	8	11	2	1	8	8
Endogenous	IL1R2	NM_173343.1	12	35	24	8	8	11	4	12	12	6	28	24
Endogenous	IL1RAPL1	NM_014271.3	1	1	3	1	5	1	4	1	4	1	2	1
Endogenous	IL1RL1	NM_016232.4	6	7	7	2	2	2	3	9	2	3	3	13
Endogenous	IL1RL2	NM_001351447.1	4	6	9	1	6	4	4	6	3	5	4	8
Endogenous	IL1RN	NM_000577.3	19	6	7	3	2	2	3	3	2	7	10	13
Endogenous	IL2	NM_000586.2	14	18	29	11	2	9	10	11	2	12	31	26
Endogenous	IL21	NM_021803.2	186	49	26	33	12	21	119	65	18	64	43	45
Endogenous	IL21R	NM_181079.4	603	396	218	217	158	193	353	324	142	254	392	235
Endogenous	IL24	NM_001185157.1	1	3	1	2	1	3	1	2	1	1	3	1
Endogenous	IL27RA	NM_004843.3	220	271	181	146	177	215	183	239	166	129	268	259
Endogenous	IL2RA	NM_000417.2	2739	1768	1936	568	534	646	1330	1330	980	2167	1950	2884
Endogenous	IL3	NM_000588.3	2	3	6	1	1	3	2	4	4	2	1	4
Endogenous	IL31	NM_001014336.1	6	3	4	4	5	4	5	5	2	3	5	4
Endogenous	IL31RA	NM_139017.3	4	1	1	1	2	2	2	2	3	5	10	6
Endogenous	IL36G	NM_019618.3	2	2	6	4	4	1	3	3	2	4	3	4
Endogenous	IL4	NM_000589.2	4	2	2	1	1	1	3	5	2	3	2	5
Endogenous	IL5	NM_000879.2	3	3	3	3	3	1	3	8	3	5	7	5
Endogenous	IL6	NM_000600.3	8	4	1	5	4	5	4	7	1	8	8	3
Endogenous	IL6R	NM_000565.2	17	16	15	34	50	64	20	27	15	5	13	17
Endogenous	IL6ST	NM_002184.2	599	628	383	372	707	732	363	481	250	314	553	542
Endogenous	IL7	NM_001199886.1	7	6	6	9	5	15	9	9	11	5	8	4
Endogenous	IL7R	NM_002185.3	1390	1474	723	1361	2907	3128	1162	1710	885	823	1433	977
Endogenous	IL9	NM_000590.1	2	1	1	1	1	2	5	3	1	5	1	2
Endogenous	IL9R	XM_011531151.1	47	72	37	34	34	28	85	181	115	29	79	62
Endogenous	INPP5D	NM_001017915.2	1217	947	741	473	739	1099	1038	913	818	733	806	1016
Endogenous	INPPL1	NM_001567.2	553	467	310	197	208	307	303	403	207	339	418	487
Endogenous	INS	NM_000207.2	3	3	1	1	1	2	2	3	1	1	1	1
Endogenous	IRAK3	NM_007199.1	21	13	15	7	6	4	6	16	9	8	14	13
Endogenous	IRAK4	NM_001114182.1	230	220	156	128	193	207	185	185	119	120	184	200
Endogenous	IRF2	NM_002199.3	164	138	107	64	120	134	152	135	86	105	129	137
Endogenous	IRF4	NM_002460.1	1501	1016	647	332	217	198	658	678	323	898	1118	1350
Endogenous	IRF8	NM_002163.2	13	14	12	6	9	10	13	8	13	9	22	19
Endogenous	IRS1	NM_005544.2	36	14	20	18	14	7	20	16	20	27	24	21
Endogenous	ITCH	NM_001257138.1	353	343	219	154	238	286	232	275	208	213	305	333
Endogenous	ITGA10	NM_003637.3	18	13	10	3	4	6	7	4	2	10	6	6
Endogenous	ITGA6	NM_000210.1	140	57	48	89	123	199	56	36	33	82	46	49
Endogenous	ITGAE	NM_002208.4	11	17	18	13	14	13	19	15	21	4	16	22
Endogenous	ITGAL	NM_002209.2	2121	2192	1496	804	917	996	1398	1640	1057	1238	2168	2262
Endogenous	ITGAV	NM_002210.2	40	48	36	17	22	29	39	37	28	17	39	40
Endogenous	ITGAX	NM_000887.4	51	57	60	19	20	21	35	41	67	49	64	106
Endogenous	ITGB3	NM_000212.2	5	2	1	1	2	1	2	2	4	1	1	2
Endogenous	ITGB8	NM_002214.2	7	5	1	2	1	2	3	6	3	1	4	4
Endogenous	ITPR1	NM_001099952.2	308	208	155	113	130	166	161	181	135	123	226	174
Endogenous	ITPR2	NM_002223.2	260	237	157	88	163	173	156	224	108	91	221	229
Endogenous	JAG1	NM_000214.2	5	1	5	3	7	5	6	3	5	4	9	6
Endogenous	JAK1	NM_002227.1	658	608	462	337	446	616	531	599	441	415	591	602
Endogenous	JAK2	NM_004972.3	230	158	94	85	92	107	130	117	65	168	140	207
Endogenous	JAK3	NM_000215.2	895	847	678	452	810	1041	743	895	643	523	819	845
Endogenous	JARID2	NM_001267040.1	55	50	32	18	16	20	32	46	29	25	43	42
Endogenous	JUN	NM_002228.4	73	44	43	21	21	25	56	45	49	47	44	70
Endogenous	JUNB	NM_002229.2	375	258	240	141	93	123	248	218	169	224	357	379
Endogenous	JUND	NM_005354.4	699	618	447	272	291	321	541	495	338	416	615	495
Endogenous	KCNK2	NM_001017424.2	1	1	1	3	2	2	1	2	2	4	4	2
Endogenous	KDM3A	NM_018433.6	101	88	44	40	60	63	49	73	28	63	60	82
Endogenous	KIR2DL1/2	NM_014219.2	1	2	4	1	2	2	2	3	1	1	2	2
Endogenous	KIR2DL3/4	NM_014511.3	17	7	12	5	6	3	14	8	14	4	3	8
Endogenous	KIR2DL5A/B	NM_020535.3	3	4	2	2	2	5	1	2	2	1	4	5
Endogenous	KIR2DS1/4	NM_014512.1	5	5	1	1	4	4	7	5	3	5	2	5
Endogenous	KIR3DL1/2	NM_001322168.1	14	7	7	1	5	4	12	8	5	4	5	5
Endogenous	KIR3DL3	NM_153443.3	1	1	2	2	2	1	2	6	1	1	2	4
Endogenous	KLF2	NM_016270.2	306	137	147	232	334	557	197	128	264	241	196	293
Endogenous	KLRB1	NM_002258.2	65	182	213	108	213	485	280	556	518	5	57	80
Endogenous	KLRC1	NM_002259.3	9	5	2	1	4	3	11	4	9	4	2	8
Endogenous	KLRC2/3	NM_002260.3	4	4	6	1	1	3	6	6	6	2	3	2
Endogenous	KLRD1	NM_001351060.1	5	8	4	5	1	7	15	15	13	5	12	8
Endogenous	KLRG1	NM_001329099.1	9	21	18	21	57	104	12	42	26	4	22	22
Endogenous	KLRK1	NM_007360.1	6	8	9	14	16	29	26	43	36	1	3	11
Endogenous	KRAS	NM_033360.2	289	218	117	92	104	147	149	185	111	132	170	192
Endogenous	LAG3	NM_002286.5	200	167	300	146	214	397	493	322	447	207	177	534
Endogenous	LAIR1	NM_001289023.2	31	31	23	6	30	34	27	50	32	14	28	23
Endogenous	LAMB4	NM_001318046.1	1	1	1	1	1	1	1	1	1	2	1	1
Endogenous	LAMP1	NM_005561.3	808	601	417	300	443	465	566	607	303	407	581	445
Endogenous	LAMTOR3	NM_001243736.1	271	214	137	101	104	167	166	167	122	142	175	167
Endogenous	LCK	NM_005356.2	1837	1594	1160	818	1079	1405	1403	1418	1030	1005	1389	1513
Endogenous	LCP2	NM_005565.3	860	1085	696	412	661	889	684	950	565	512	988	854
Endogenous	LDHA	NM_005566.3	2196	1508	1133	728	746	959	1607	1112	777	1544	1458	1684
Endogenous	LDHAL6A	NM_001144071.1	5	4	3	1	2	2	4	1	3	2	6	2
Endogenous	LEF1	NM_016269.3	657	577	318	390	505	639	299	279	184	356	490	467
Endogenous	LEFTY1/2	NM_020997.4	2	3	1	3	3	1	3	1	1	1	2	4
Endogenous	LEPR	NM_001003679.1	49	32	27	13	31	29	36	28	11	32	38	29
Endogenous	LGALS9	NM_002308.3	77	132	69	66	156	148	127	99	74	62	121	124
Endogenous	LIF	NM_002309.4	151	136	95	35	28	23	87	97	43	154	120	132
Endogenous	LIFR	NM_002310.3	4	1	3	2	6	2	2	2	2	2	1	3
Endogenous	LILRA1	NM_001278318.1	7	5	1	2	2	3	6	1	1	2	3	5
Endogenous	LILRA3	NM_006865.3	4	2	2	2	3	4	4	2	3	2	1	3
Endogenous	LILRA4	NM_012276.3	6	4	2	1	2	1	3	9	5	1	3	2
Endogenous	LILRB1	NM_001081637.1	5	5	6	10	2	9	3	4	4	3	4	6
Endogenous	LILRB2	NM_001278405.1	2	2	3	1	2	7	3	3	1	1	1	2
Endogenous	LILRB3	NM_006864.3	4	2	2	1	9	9	3	4	4	1	4	2
Endogenous	LILRB4	NM_001278429.3	2	2	2	3	5	10	3	6	1	1	5	11
Endogenous	LPAR1	NM_001401.3	4	1	1	1	1	7	5	1	1	1	1	6
Endogenous	LPL	NM_000237.2	5	8	3	1	1	2	6	1	1	3	6	1
Endogenous	LRP6	NM_002336.1	6	3	10	6	4	11	5	5	3	6	7	3
Endogenous	LRRK2	NM_198578.3	1	1	3	2	6	3	3	3	3	1	2	6
Endogenous	LTBP1	NM_000627.3	8	2	10	2	1	2	8	1	1	3	6	9
Endogenous	LYN	NM_002350.3	65	19	22	25	15	16	46	23	21	55	33	44
Endogenous	MAGI2	NM_012301.3	4	1	3	1	3	2	1	3	1	1	3	3
Endogenous	MALT1	NM_006785.2	1244	759	445	394	481	495	628	606	318	619	683	638
Endogenous	MAML3	NM_018717.4	24	9	8	5	6	13	24	11	15	12	12	13
Endogenous	MAP2K2	NM_030662.3	204	187	115	96	72	95	157	138	89	127	179	168
Endogenous	MAP3K13	NM_004721.3	7	4	1	2	3	5	10	3	1	1	6	1
Endogenous	MAP3K8	NM_001244134.1	990	241	128	138	58	46	394	262	171	409	219	209
Endogenous	MAPK1	NM_138957.2	533	529	267	181	236	284	311	396	204	279	455	393
Endogenous	MAPK10	NM_138981.2	4	1	4	2	2	2	1	2	2	1	4	3
Endogenous	MAPK11	NM_002751.6	94	82	40	35	39	49	48	88	31	36	75	71
Endogenous	MAPK13	NM_002754.3	177	215	172	111	140	202	150	181	122	115	163	195
Endogenous	MAPK14	NM_001315.2	503	495	305	206	286	401	298	367	227	305	385	461
Endogenous	MAPK3	NM_001040056.1	328	240	218	114	170	253	289	225	198	199	243	269
Endogenous	MAPK8	NM_002750.2	286	184	190	87	83	78	219	167	126	206	183	243
Endogenous	MAPK9	NM_139069.2	493	390	259	168	215	272	332	338	249	293	383	407
Endogenous	MBD3	NM_001281453.2	10	9	6	3	6	9	9	7	5	4	6	11
Endogenous	MCL1	NM_021960.5	284	229	203	151	229	377	277	290	209	163	216	259
Endogenous	MCM5	NM_006739.3	441	287	218	117	108	145	291	217	130	241	321	306
Endogenous	MCM7	NM_182776.1	2249	1380	1085	685	570	733	1359	1091	746	1325	1577	1631
Endogenous	MIF	NM_002415.1	604	437	376	239	216	256	423	349	271	485	519	511
Endogenous	MMP14	NM_004995.2	7	6	6	3	3	8	2	6	3	1	9	7
Endogenous	MMP3	NM_002422.3	3	2	1	1	1	1	2	1	1	2	1	1
Endogenous	MMP9	NM_004994.2	14	21	19	14	54	89	11	13	19	10	15	22
Endogenous	MRAS	NM_012219.4	7	6	1	4	3	3	7	9	8	5	4	6
Endogenous	MS4A1	NM_152866.2	4	3	1	1	3	2	2	1	1	1	1	2
Endogenous	MS4A2	NM_000139.3	2	1	1	1	1	2	1	1	1	3	1	1
Endogenous	MS4A4A	NM_001243266.1	7	1	1	1	3	4	2	1	2	1	3	4
Endogenous	MST1R	NM_002447.1	5	5	4	3	1	4	4	1	2	2	2	2
Endogenous	MX1	NM_002462.2	505	815	265	986	1980	1757	1410	444	514	1054	520	1434
Endogenous	MX2	NM_002463.1	12	40	11	54	128	109	62	41	24	27	37	45
Endogenous	MYSM1	NM_001085487.2	333	299	211	125	175	256	192	259	150	153	252	273
Endogenous	NAA50	NM_025146.1	1150	854	685	392	489	645	833	810	539	608	864	1030
Endogenous	NCF4	NM_000631.4	414	297	228	102	120	178	327	291	260	200	278	218
Endogenous	NCR1	NM_004829.5	6	3	3	1	1	2	3	1	3	1	1	2
Endogenous	NCR2	NM_004828.3	4	5	2	2	1	3	1	1	5	1	1	1
Endogenous	NCR3	NM_147130.2	12	25	36	13	15	42	12	19	42	13	17	41
Endogenous	NFAT5	NM_173214.1	174	185	112	58	84	86	95	135	69	84	196	140
Endogenous	NFATC1	NM_172389.1	97	110	99	47	70	87	63	69	68	64	112	104
Endogenous	NFATC2	NM_012340.3	691	492	251	254	350	406	436	448	253	330	430	291
Endogenous	NFATC3	NM_004555.2	273	321	234	156	255	334	224	337	266	205	268	315
Endogenous	NFATC4	NM_001136022.2	2	5	2	3	5	4	8	2	2	1	10	5
Endogenous	NFE2L2	NM_006164.3	357	333	218	140	154	192	216	221	151	236	326	377
Endogenous	NFIL3	NM_001289999.1	783	346	252	149	62	67	489	379	219	550	457	511
Endogenous	NFKB1	NM_003998.2	259	201	133	81	96	93	124	160	118	127	221	175
Endogenous	NFKB2	NM_002502.2	835	744	453	250	190	156	411	573	223	414	850	622
Endogenous	NFKBIA	NM_020529.1	2413	1950	1132	653	504	447	1445	1509	677	1340	2132	1627
Endogenous	NFKBIB	NM_002503.5	102	53	45	24	41	55	64	70	35	59	86	60
Endogenous	NFKBIE	NM_004556.2	243	225	140	85	95	99	170	159	106	155	200	209
Endogenous	NKG7	NM_005601.3	26	18	26	54	74	66	130	131	100	27	29	42
Endogenous	NOS2	NM_000625.4	1	2	2	1	5	1	2	2	1	2	7	3
Endogenous	NOTCH2	NM_024408.3	458	409	263	174	200	257	379	376	263	327	446	412
Endogenous	NPRL3	NM_001039476.2	153	159	98	51	70	69	103	102	62	85	143	131
Endogenous	NR4A1	NM_173157.1	27	37	33	12	17	12	18	24	24	21	42	39
Endogenous	NRAS	NM_002524.4	610	491	344	198	265	262	469	343	248	428	474	494
Endogenous	NRL	NM_006177.3	9	9	4	3	7	13	2	4	5	4	12	12
Endogenous	NT5E	NM_002526.2	12	8	6	10	5	4	20	8	17	7	3	10
Endogenous	NTF3	NM_002527.4	1	1	1	1	2	1	1	2	2	2	3	3
Endogenous	NUP54	NM_001278603.1	258	177	145	72	103	104	170	151	104	143	183	200
Endogenous	OAS1	NM_001032409.1	248	405	175	436	772	868	629	238	328	421	262	631
Endogenous	OAS2	NM_016817.2	351	506	258	379	777	738	635	357	344	354	318	731
Endogenous	OAS3	NM_006187.3	275	290	139	213	370	290	452	195	193	261	186	313
Endogenous	OAT	NM_000274.3	101	66	57	37	50	43	56	61	28	31	70	34
Endogenous	ORC2	NM_006190.3	389	334	246	115	217	230	212	247	179	171	296	327
Endogenous	ORC4	NM_181742.1	163	140	95	61	78	112	110	123	73	91	111	129
Endogenous	OSM	NM_020530.4	48	16	18	15	7	9	16	13	12	40	25	24
Endogenous	OSMR	NM_003999.2	2	2	1	1	1	1	1	2	1	1	1	2
Endogenous	PBX1	NM_002585.3	6	4	4	1	1	3	4	5	2	1	2	4
Endogenous	PBX3	NM_006195.5	87	62	55	26	50	54	53	37	44	46	76	70
Endogenous	PCK1	NM_002591.2	1	3	1	1	1	2	1	1	1	1	1	4
Endogenous	PCTP	NM_001102402.2	90	104	71	46	48	48	84	90	55	59	98	82
Endogenous	PDCD1	NM_005018.2	16	30	18	10	19	33	22	29	22	7	35	19
Endogenous	PDCD1LG2	NM_025239.3	45	24	34	14	17	13	30	31	25	23	31	36
Endogenous	PDGFD	NM_025208.4	4	3	1	6	2	5	7	4	1	3	3	5
Endogenous	PDGFRA	NM_006206.3	2	1	1	1	1	1	1	1	1	1	1	8
Endogenous	PDGFRB	NM_002609.3	3	3	3	1	4	4	3	4	3	2	2	3
Endogenous	PDHB	NM_000925.3	344	301	209	142	162	202	231	255	153	187	303	275
Endogenous	PDK4	NM_002612.3	2	2	4	2	1	6	1	6	4	2	3	2
Endogenous	PECAM1	NM_000442.3	19	34	35	39	49	72	28	24	14	8	21	21
Endogenous	PGLYRP2	NM_052890.3	2	4	1	1	1	1	5	1	1	1	1	2
Endogenous	PGLYRP3	NM_052891.1	1	2	3	2	5	1	2	9	2	1	3	1
Endogenous	PHC3	NM_024947.3	90	109	69	49	98	116	62	92	54	53	82	93
Endogenous	PIAS1	NM_016166.1	151	126	106	65	105	112	99	130	66	77	108	124
Endogenous	PIAS2	NM_004671.3	33	28	20	16	23	29	17	30	25	13	29	36
Endogenous	PIK3AP1	NM_152309.2	19	20	28	12	9	18	17	19	16	20	11	33
Endogenous	PIK3CA	NM_006218.2	151	125	85	76	97	113	100	96	79	78	142	114
Endogenous	PIK3CB	NM_006219.1	68	47	48	28	41	58	45	43	22	32	55	62
Endogenous	PIK3CD	NM_005026.3	1349	939	587	441	546	702	717	753	500	751	904	820
Endogenous	PIK3R1	NM_181504.2	421	357	192	165	213	208	244	244	160	167	219	234
Endogenous	PIK3R2	NM_005027.3	42	30	14	10	25	20	28	22	18	13	48	38
Endogenous	PIK3R3	NM_001114172.1	10	4	5	5	8	6	10	22	4	1	10	11
Endogenous	PITX2	NM_000325.5	2	2	2	1	3	4	2	1	1	3	3	2
Endogenous	PKN2	NM_006256.1	127	143	89	68	99	121	82	145	83	56	136	135
Endogenous	PLCG1	NM_002660.2	561	560	385	292	477	620	391	530	317	319	422	504
Endogenous	PLCG2	NM_002661.2	85	62	50	17	7	5	36	27	25	28	33	69
Endogenous	PLSCR1	NM_021105.2	362	342	168	344	482	514	614	325	294	458	315	457
Endogenous	PML	NM_033238.2	63	53	26	24	32	45	38	37	22	24	37	27
Endogenous	PNOC	NM_001284244.1	3	1	1	1	1	2	1	2	2	1	1	1
Endogenous	PPARG	NM_005037.5	19	32	35	8	15	16	45	41	28	11	27	41
Endogenous	PPARGC1A	NM_013261.3	5	2	1	2	2	6	5	4	1	1	2	3
Endogenous	PPM1A	NM_021003.4	226	213	148	100	104	143	175	175	111	119	184	196
Endogenous	PPM1F	NM_014634.3	38	49	22	26	28	32	21	45	23	18	45	38
Endogenous	PPP1CB	NM_002709.2	662	598	412	300	404	478	547	469	349	378	649	606
Endogenous	PPP2CA	NM_002715.2	1315	1079	710	502	523	665	965	823	586	741	1048	989
Endogenous	PPP2CB	NM_001009552.1	332	243	169	100	174	194	213	192	135	170	191	226
Endogenous	PPP2R1A	NM_014225.3	673	555	400	294	357	436	494	508	379	325	525	525
Endogenous	PPP2R1B	NM_002716.4	344	290	213	150	184	235	291	259	177	237	259	298
Endogenous	PPP2R5A	NM_001199756.1	473	435	290	159	219	288	355	316	278	246	325	371
Endogenous	PPP2R5B	NM_006244.3	94	56	37	40	45	56	44	65	38	46	51	51
Endogenous	PPP2R5C	NM_002719.3	2102	1818	1257	973	1160	1462	1645	1627	1310	1259	1805	1934
Endogenous	PPP2R5E	NM_001282179.1	364	286	209	132	159	185	281	257	166	211	244	263
Endogenous	PPP3CA	NM_000944.4	281	211	114	93	117	169	220	163	149	138	173	142
Endogenous	PPP3CC	NM_005605.4	200	135	100	93	107	146	116	123	83	94	123	144
Endogenous	PPP3R1	NM_000945.3	920	692	539	340	417	467	644	573	367	544	794	831
Endogenous	PPT1	NM_000310.3	1331	961	696	559	565	739	1098	739	670	869	1076	1166
Endogenous	PRDM1	NM_182907.1	505	376	268	177	189	211	437	476	260	293	385	391
Endogenous	PRDM16	NM_022114.3	1	1	1	1	1	1	1	2	1	6	1	1
Endogenous	PRF1	NM_001083116.1	46	81	81	37	109	151	104	134	153	54	72	94
Endogenous	PRKAA1	NM_006251.5	469	348	243	207	271	355	326	377	209	238	335	339
Endogenous	PRKAA2	NM_006252.2	1	4	4	1	1	1	3	4	1	1	1	3
Endogenous	PRKAG3	NM_017431.2	2	1	1	1	2	4	1	2	1	1	3	5
Endogenous	PRKCB	NM_212535.1	516	441	322	164	179	257	284	263	209	252	343	310
Endogenous	PRKCZ	NM_002744.4	18	15	14	8	18	13	11	14	5	8	10	13
Endogenous	PRKDC	NM_001081640.1	1111	871	623	337	424	468	670	762	488	566	828	806
Endogenous	PRL	NM_000948.3	5	3	2	6	7	2	3	1	3	3	5	4
Endogenous	PSMA1	NM_148976.2	1631	1155	840	497	538	707	999	952	629	885	1215	1247
Endogenous	PSMA6	NM_002791.2	1426	1098	756	568	531	680	1027	840	560	817	1047	1199
Endogenous	PSMB10	NM_002801.3	514	425	382	221	299	389	377	407	324	290	472	466
Endogenous	PSMB9	NM_002800.4	1299	980	661	637	605	727	1184	930	721	733	907	917
Endogenous	PSMC6	NM_002806.3	795	612	444	340	395	447	574	558	330	468	629	596
Endogenous	PSMD6	NM_001271779.1	807	641	405	286	311	391	486	504	303	414	588	506
Endogenous	PSME2	NM_002818.2	1030	777	586	474	562	697	750	776	499	540	870	996
Endogenous	PTAFR	NM_000952.3	3	5	5	5	7	14	3	4	4	5	2	14
Endogenous	PTGER4	NM_000958.2	447	256	122	144	87	68	365	293	104	253	271	167
Endogenous	PTGR1	NM_001146109.1	8	4	5	5	5	2	6	6	8	9	44	37
Endogenous	PTGS2	NM_000963.1	2	4	3	4	3	4	3	5	9	1	2	3
Endogenous	PTK2B	NM_004103.3	659	486	343	327	400	536	429	477	381	332	389	399
Endogenous	PTPN11	NM_002834.3	506	426	340	161	241	290	356	385	226	326	386	460
Endogenous	PTPN18	NM_014369.4	17	11	7	6	4	3	6	9	6	8	12	11
Endogenous	PTPN2	NM_002828.3	314	247	203	128	159	177	178	211	143	149	198	218
Endogenous	PTPN22	NM_012411.5	613	518	458	207	313	418	497	558	384	253	421	523
Endogenous	PTPN6	NM_002831.5	628	709	382	251	413	463	461	581	348	316	623	563
Endogenous	PTPN7	NM_001199797.1	719	906	589	277	365	437	544	768	465	404	826	722
Endogenous	PTPRC	NM_080921.3	586	608	517	362	685	992	493	546	419	308	583	627
Endogenous	PTPRJ	NM_001098503.1	300	296	218	104	183	234	338	341	255	196	297	290
Endogenous	PTPRK	NM_001135648.1	15	22	4	4	10	3	9	12	9	9	17	7
Endogenous	PTPRS	NM_002850.3	1	1	3	2	2	1	2	2	1	3	7	2
Endogenous	PVRIG	NM_024070.3	317	200	167	159	216	259	171	187	132	180	248	264
Endogenous	PYCR1	NM_006907.2	179	124	87	43	32	45	91	91	54	76	159	148
Endogenous	PYCR2	NM_001271681.1	40	48	27	17	21	12	30	26	16	28	44	41
Endogenous	RAC1	NM_006908.4	1232	1083	721	424	497	625	833	750	523	739	939	940
Endogenous	RAG1	NM_000448.2	5	5	1	4	2	1	1	1	3	1	4	2
Endogenous	RARA	NM_001024809.3	86	85	68	52	68	95	87	84	47	51	94	80
Endogenous	RARB	NM_000965.5	4	2	1	4	3	2	6	6	6	1	1	1
Endogenous	RASGRF1	NM_001145648.1	2	3	1	1	1	1	1	2	1	2	1	1
Endogenous	RASGRP1	NM_005739.3	673	517	350	319	365	546	567	562	431	397	483	533
Endogenous	RASGRP3	NM_170672.2	449	242	103	87	56	54	200	149	62	212	201	160
Endogenous	RBL2	NM_005611.3	729	643	491	374	623	818	616	737	509	400	545	594
Endogenous	RBX1	NM_014248.2	550	469	324	225	261	309	431	445	255	308	495	438
Endogenous	RELA	NM_021975.4	142	113	73	58	86	93	88	91	65	83	106	115
Endogenous	RELN	NM_005045.2	3	2	2	1	2	1	1	1	1	6	2	3
Endogenous	RGS16	NM_002928.2	201	246	210	70	67	51	126	128	74	161	260	245
Endogenous	RGS2	NM_002923.3	135	135	120	58	47	61	141	153	79	42	118	90
Endogenous	RHEB	NM_005614.3	567	411	329	195	217	295	374	313	265	299	362	456
Endogenous	RICTOR	NM_152756.3	215	187	123	119	176	210	161	149	120	116	181	142
Endogenous	RIMKLA	NM_173642.4	18	4	2	2	1	2	13	4	1	21	7	8
Endogenous	ROCK1	NM_005406.1	680	643	440	275	364	458	470	506	324	362	539	580
Endogenous	RORA	NM_002943.3	230	240	153	91	123	171	170	207	166	103	208	184
Endogenous	RORg	NM_005060.3	1	2	2	1	1	2	1	8	4	2	1	3
Endogenous	RORgt	NM_001001523.1	32	44	33	20	32	24	35	49	48	19	31	27
Endogenous	RRAGC	NM_001271851.1	212	119	79	70	84	99	121	101	91	106	144	102
Endogenous	RRAS	NM_006270.3	23	21	12	15	22	21	33	22	16	8	17	16
Endogenous	RSAD2	NM_080657.4	70	79	24	163	364	270	256	56	79	147	45	108
Endogenous	RXRG	NM_006917.3	1	6	2	3	1	2	4	1	1	3	1	3
Endogenous	S100A12	NM_005621.1	2	1	2	5	3	1	1	2	4	1	1	1
Endogenous	S1PR1	NM_001400.4	403	247	183	202	183	311	235	192	196	255	296	366
Endogenous	SCN2A	NM_021007.2	3	1	2	1	1	1	3	1	1	1	2	3
Endogenous	SCP2	NM_001007100.2	615	528	369	261	322	375	521	436	326	332	475	490
Endogenous	SEL1L	NM_005065.5	448	381	216	140	148	172	234	251	143	239	335	316
Endogenous	SELE	NM_000450.2	1	3	2	2	2	5	6	2	2	4	7	1
Endogenous	SELL	NM_000655.4	4819	2765	2167	2393	2398	2898	2799	1446	1578	2497	2102	3015
Endogenous	SEMA4D	NM_001142287.1	613	567	405	321	492	683	526	603	444	409	567	559
Endogenous	SESN1	NM_014454.2	100	81	39	47	54	72	68	85	69	27	62	34
Endogenous	SESN2	NM_031459.4	54	34	23	20	16	12	33	22	15	30	32	39
Endogenous	SESN3	NM_001271594.1	314	897	475	280	608	632	191	541	228	140	567	418
Endogenous	SF3B1	NM_001005526.1	694	654	411	340	455	611	485	610	366	363	568	592
Endogenous	SFN	NM_006142.3	4	5	1	4	4	1	3	2	1	2	4	2
Endogenous	SFRP1	NM_003012.4	1	3	2	1	3	1	2	1	2	1	1	5
Endogenous	SFTPA1	NM_005411.5	2	2	1	1	3	2	1	1	1	2	3	3
Endogenous	SH2D1A	NM_002351.4	1252	1222	679	547	505	538	972	1045	575	866	1273	967
Endogenous	SHC4	NM_203349.2	36	19	21	9	8	13	45	27	27	26	25	35
Endogenous	SIGLEC1	NM_023068.3	6	2	5	2	6	6	4	4	5	3	6	4
Endogenous	SIGLEC5	NM_003830.3	4	5	4	1	6	3	5	7	5	6	6	4
Endogenous	SIGLEC6	NM_001177548.1	3	6	2	1	1	1	3	3	4	5	4	4
Endogenous	SLAMF6	NM_001184714.1	504	520	356	199	360	489	410	388	278	261	461	488
Endogenous	SLC2A12	NM_145176.2	2	2	1	2	2	5	3	2	1	2	4	1
Endogenous	SLC2A3/14	NM_006931.2	703	498	487	302	494	656	711	478	400	723	555	629
Endogenous	SLC2A6	NM_001145099.1	15	8	1	1	2	3	12	9	4	1	5	4
Endogenous	SLC7A5	NM_003486.5	1960	1228	1033	502	421	438	1354	904	600	1336	1398	1809
Endogenous	SLC8A1	NM_021097.1	3	2	5	1	2	11	1	3	4	1	4	1
Endogenous	SMAD2	NM_001003652.3	717	674	442	285	410	482	545	676	431	466	711	647
Endogenous	SMAD3	NM_001145104.1	178	173	95	70	105	144	95	142	90	126	167	161
Endogenous	SMAD4	NM_005359.3	398	373	233	179	244	294	261	288	211	202	342	353
Endogenous	SMAD9	NM_001127217.2	3	1	4	1	3	1	6	1	2	1	3	3
Endogenous	SMARCA4	NM_001128849.1	212	154	136	88	110	136	127	139	100	97	162	188
Endogenous	SMC3	NM_005445.3	801	544	407	233	274	311	556	440	325	432	554	534
Endogenous	SNAI2	NM_003068.3	1	1	1	3	2	2	6	1	3	4	2	4
Endogenous	SOCS1	NM_003745.1	374	277	147	143	116	125	183	218	99	271	265	170
Endogenous	SOCS2	NM_003877.3	71	52	104	19	19	33	41	46	52	93	56	122
Endogenous	SOCS3	NM_003955.4	20	14	9	18	25	34	16	18	9	24	9	24
Endogenous	SOS1	NM_005633.2	731	725	408	206	322	365	531	686	438	384	579	484
Endogenous	SP100	NM_003113.3	614	660	363	360	598	636	578	502	384	476	551	703
Endogenous	SPAG9	NM_001130528.2	121	96	66	36	43	57	63	70	64	50	90	89
Endogenous	SPIB	NM_003121.4	5	2	4	2	3	3	2	1	1	1	4	3
Endogenous	ST3GAL6	NM_001271148.1	5	5	3	2	4	6	4	3	3	5	5	6
Endogenous	STAG2	NM_001042749.1	427	333	224	157	179	260	297	278	230	227	370	311
Endogenous	STAT1	NM_007315.3	4269	2927	1572	1843	2423	2078	3232	2439	1624	2877	2750	3751
Endogenous	STAT3	NM_003150.3	1094	892	660	439	582	588	757	808	481	862	928	1010
Endogenous	STAT4	NM_003151.2	160	195	134	59	100	89	119	188	106	78	163	142
Endogenous	STAT5A	NM_003152.3	540	527	366	216	319	330	334	435	310	275	602	468
Endogenous	STAT5B	NM_012448.3	488	483	366	260	349	475	303	418	313	254	402	496
Endogenous	STC1	NM_003155.2	4	4	2	1	3	2	4	3	4	2	1	3
Endogenous	STC2	NM_003714.2	373	214	164	70	27	67	126	107	49	191	251	209
Endogenous	STIM1	NM_003156.4	229	206	147	111	155	205	193	146	124	168	188	198
Endogenous	SUMO1	NM_003352.4	96	99	64	34	57	70	92	73	61	59	111	91
Endogenous	SYK	NM_003177.5	7	2	1	2	1	4	2	3	1	7	4	3
Endogenous	TAB2	NM_015093.3	498	446	283	232	280	397	355	417	253	282	463	407
Endogenous	TAF6L	NM_006473.3	35	30	16	11	16	22	21	27	9	13	19	17
Endogenous	TAPBP	NM_003190.4	260	205	156	122	185	232	277	265	186	132	200	184
Endogenous	TAX1BP1	NM_001206901.1	1188	875	628	441	572	726	753	796	504	750	855	860
Endogenous	TBK1	NM_013254.2	196	184	121	95	104	166	157	160	119	120	153	162
Endogenous	TBL1XR1	NM_024665.4	1584	1358	947	478	617	785	1005	973	719	754	1121	1180
Endogenous	TBX21	NM_013351.1	227	93	109	102	94	158	266	193	138	164	90	142
Endogenous	TCF7	NM_201633.2	453	523	278	418	596	712	229	288	159	220	425	429
Endogenous	TCL1A	NM_001098725.1	3	2	1	1	4	2	3	1	2	1	4	3
Endogenous	TDRD1	NM_198795.1	1	1	1	2	1	1	3	2	2	1	1	2
Endogenous	TELO2	NM_016111.3	81	67	32	31	39	28	28	41	35	36	55	51
Endogenous	TERT	NM_198253.2	14	9	6	1	4	8	5	11	5	5	10	10
Endogenous	TGFB1	NM_000660.3	641	577	477	286	351	474	487	488	410	371	545	530
Endogenous	TGFB2	NM_003238.2	5	5	6	3	1	6	5	7	1	4	7	4
Endogenous	TICAM1	NM_014261.1	125	86	70	38	39	46	84	66	59	51	87	72
Endogenous	TIGIT	NM_173799.2	321	462	459	128	243	306	291	556	367	85	360	468
Endogenous	TIMP1	NM_003254.2	144	104	86	91	87	206	112	81	93	62	111	87
Endogenous	TLE4	NM_007005.3	71	60	40	29	50	54	54	33	24	45	60	68
Endogenous	TLR1	NM_003263.3	61	59	29	27	38	67	35	49	32	15	21	27
Endogenous	TLR10	NM_030956.2	4	4	6	5	2	2	5	4	3	2	4	8
Endogenous	TLR2	NM_003264.3	9	7	3	5	9	4	4	9	4	1	6	1
Endogenous	TLR7	NM_016562.3	2	1	1	1	2	3	5	1	3	1	1	2
Endogenous	TMED2	NM_006815.3	1790	1277	873	571	663	795	1341	1025	773	1072	1215	1294
Endogenous	TNF	NM_000594.2	135	136	125	47	92	134	170	167	176	84	137	151
Endogenous	TNFAIP3	NM_006290.2	934	869	540	318	332	338	771	1063	583	452	835	677
Endogenous	TNFRSF10A	NM_003844.2	1	9	8	9	13	24	2	6	3	3	10	7
Endogenous	TNFRSF14	NM_003820.3	73	75	53	42	91	85	51	78	48	40	70	70
Endogenous	TNFRSF17	NM_001192.2	3	1	3	2	3	2	1	1	1	1	5	1
Endogenous	TNFRSF18	NM_148901.1	505	413	399	177	96	119	301	319	246	224	405	324
Endogenous	TNFRSF1A	NM_001065.2	157	129	122	59	92	147	115	120	105	82	118	157
Endogenous	TNFRSF1B	NM_001066.2	326	508	449	180	279	456	431	547	421	176	447	501
Endogenous	TNFRSF4	NM_003327.3	530	593	572	235	140	172	542	487	376	237	560	614
Endogenous	TNFRSF9	NM_001561.4	20	52	40	6	17	21	20	61	38	10	46	50
Endogenous	TNFSF10	NM_003810.2	551	309	216	263	278	274	486	297	221	387	340	328
Endogenous	TNFSF18	NM_005092.2	2	1	1	1	4	1	2	1	1	1	2	6
Endogenous	TNFSF4	NM_003326.2	149	289	79	35	43	27	109	220	63	66	239	60
Endogenous	TNFSF9	NM_003811.3	23	13	11	13	8	8	23	25	22	8	12	12
Endogenous	TOX	NM_014729.2	29	79	68	30	79	77	32	61	29	20	54	57
Endogenous	TOX2	NM_001098798.1	197	169	79	64	29	35	82	104	54	85	150	146
Endogenous	TOX3	NM_001080430.4	4	3	1	2	2	1	2	1	1	2	3	5
Endogenous	TOX4	NM_014828.2	383	306	224	135	153	192	243	232	138	177	290	268
Endogenous	TPP2	NM_003291.2	478	355	276	181	289	410	309	354	281	239	303	395
Endogenous	TPSAB1/B2	NM_003294.3	1	2	2	1	1	1	3	1	1	1	1	1
Endogenous	TRAC	ENST00000611116.1	3613	3517	2928	2257	3212	4168	4444	3876	3540	1819	3167	3436
Endogenous	TRAF2	NM_021138.3	176	166	95	76	107	117	108	143	90	110	142	135
Endogenous	TRAT1	NM_016388.3	825	624	424	422	593	646	707	607	451	493	619	524
Endogenous	TRBC1/2	ENST00000466254.1	6989	7749	6875	4962	6995	9895	7356	7480	6870	3906	7237	8294
Endogenous	TRDC	ENST00000390477.1	91	70	58	62	55	73	145	146	63	87	127	134
Endogenous	TRDV1	ENST00000390452.1	55	48	35	60	68	81	55	81	63	26	60	57
Endogenous	TRDV2	ENST00000390469.1	11	2	3	3	2	13	5	3	3	4	6	4
Endogenous	TRDV3	ENST00000535880.1	19	10	7	4	7	9	22	47	5	6	4	3
Endogenous	TREM2	NM_018965.3	2	2	4	3	1	1	1	1	1	1	4	1
Endogenous	TRGC1	ENST00000443402.1	20	27	9	15	21	32	29	55	19	6	26	14
Endogenous	TRGC2	ENST00000436911.1	126	117	84	43	41	42	271	232	207	48	64	57
Endogenous	TRGV2	ENST00000426402.1	15	11	13	10	37	28	18	9	11	11	15	8
Endogenous	TRGV3/5	ENST00000390346.1	141	130	89	65	75	92	70	80	43	78	106	83
Endogenous	TRGV4	ENST00000390345.1	8	2	6	5	10	4	5	3	1	3	5	8
Endogenous	TRGV8	ENST00000390343.1	12	6	2	6	5	4	9	11	7	3	9	5
Endogenous	TRGV9	ENST00000444775.1	4	1	1	2	1	2	1	3	1	2	4	2
Endogenous	TRIM2	NM_001302694.1	2	4	4	1	3	2	1	2	1	1	5	2
Endogenous	TRIM29	NM_001330382.1	2	2	1	3	4	4	1	4	4	2	5	5
Endogenous	TRIM33	NM_015906.3	238	167	138	90	135	157	153	191	89	99	177	166
Endogenous	TRIM35	NM_171982.3	124	141	79	67	105	123	124	108	72	84	105	103
Endogenous	TRIM36	NM_001017397.1	3	3	1	1	2	3	2	2	1	1	4	3
Endogenous	TRIM46	NM_025058.4	14	13	9	7	6	8	9	12	12	13	12	10
Endogenous	TRIM48	NM_024114.3	4	1	3	1	1	2	6	2	1	1	2	1
Endogenous	TRIM9	NM_015163.5	4	2	4	1	3	1	1	2	2	1	5	2
Endogenous	TRPC1	NM_003304.4	55	31	29	23	22	18	34	26	12	22	53	31
Endogenous	TRPC6	NM_004621.5	2	3	2	1	1	1	3	2	3	1	1	3
Endogenous	TRPM7	NM_017672.4	522	463	263	173	232	292	291	354	221	179	394	387
Endogenous	TSLP	NM_033035.4	6	5	6	2	1	3	6	7	2	3	5	4
Endogenous	TTK	NM_003318.3	290	223	141	99	85	90	183	165	121	139	181	193
Endogenous	TUSC2	NM_007275.2	43	34	39	22	27	36	52	42	21	29	41	51
Endogenous	TWIST1	NM_000474.3	2	3	1	1	1	3	1	2	2	3	1	5
Endogenous	TYK2	NM_003331.4	320	289	191	108	128	183	202	243	167	178	236	250
Endogenous	TYROBP	NM_003332.3	6	7	4	3	6	13	3	8	9	3	7	10
Endogenous	UBE2D1	NM_003338.4	119	82	56	42	64	57	77	80	61	71	93	82
Endogenous	UBE2I	NM_194260.2	1040	831	592	343	385	481	661	569	397	604	830	828
Endogenous	UCP1	NM_021833.4	4	1	3	3	1	2	3	3	3	6	1	7
Endogenous	UHRF1	NM_001290050.1	561	402	256	159	137	139	359	285	174	414	425	375
Endogenous	ULBP2	NM_025217.3	10	5	7	2	2	3	3	4	2	2	6	9
Endogenous	ULBP3	NM_024518.1	4	1	3	6	3	5	3	3	1	3	4	1
Endogenous	USP15	NM_001252078.1	429	443	269	228	498	586	253	377	249	214	365	443
Endogenous	VAV2	NM_001134398.1	37	30	31	11	17	12	36	41	18	31	35	44
Endogenous	VAV3	NM_001079874.1	3	20	19	12	10	17	5	18	10	4	14	12
Endogenous	VCAM1	NM_001199834.1	11	3	3	8	5	1	6	6	3	2	4	3
Endogenous	VDAC1	NM_003374.3	1169	1022	766	351	348	477	822	724	534	650	1011	1092
Endogenous	VEGFA	NM_001025366.1	107	60	61	16	27	24	40	38	28	70	66	91
Endogenous	VSIR	NM_022153.1	36	30	23	20	23	58	38	26	29	17	46	41
Endogenous	VTCN1	NM_001253849.1	4	8	3	3	2	1	2	6	1	3	3	9
Endogenous	WNT11	NM_004626.2	2	6	7	2	3	3	4	4	2	4	4	3
Endogenous	WNT2	NM_003391.2	3	1	4	4	2	6	3	4	1	1	1	5
Endogenous	WNT3	NM_030753.4	3	5	2	1	1	2	1	2	3	1	1	1
Endogenous	WNT3A	NM_033131.3	3	1	2	1	1	1	2	1	1	1	1	5
Endogenous	WNT4	NM_030761.5	1	1	1	1	1	1	1	1	2	1	1	1
Endogenous	WNT6	NM_006522.3	3	6	3	1	2	3	3	4	4	1	1	3
Endogenous	XAF1	NM_199139.2	266	233	88	278	422	380	232	131	106	170	133	208
Endogenous	XCL1/2	NM_002995.2	26	65	46	15	13	14	28	74	45	11	50	35
Endogenous	XIAP	NM_001167.3	323	236	161	132	194	253	245	255	132	175	245	199
Endogenous	YES1	NM_005433.3	193	138	106	47	64	58	88	112	59	109	139	206
Endogenous	YWHAZ	NM_001135699.1	3060	2547	1805	1195	1539	1879	2240	2011	1547	1563	2492	2653
Endogenous	YY1	NM_003403.3	953	776	529	303	387	458	585	572	379	575	685	639
Endogenous	ZAP70	NM_001079.3	800	789	535	424	677	891	586	865	512	399	762	641
Endogenous	ZBTB16	NM_006006.4	14	22	21	3	5	2	11	14	17	5	10	13
Endogenous	ZFP36L2	NM_006887.4	121	150	99	93	148	147	88	141	105	67	141	113
Endogenous	ZNF683	NM_001114759.1	1	1	2	1	2	3	1	4	2	1	2	1
Housekeeping	ABCF1	NM_001090.2	356	256	198	125	163	174	220	230	133	199	271	279
Housekeeping	G6PD	NM_000402.4	56	43	40	24	42	49	46	59	43	34	45	51
Housekeeping	NRDE2	NM_017970.3	79	61	45	43	53	71	48	67	38	42	52	69
Housekeeping	OAZ1	NM_004152.2	1718	1350	1053	626	667	839	1196	1070	804	964	1282	1429
Housekeeping	PGK1	NM_000291.2	1318	953	847	547	671	815	1327	897	775	1269	923	1156
Housekeeping	POLR2A	NM_000937.2	679	536	377	267	396	411	514	497	323	428	471	496
Housekeeping	PPIA	NM_021130.4	3293	2790	2155	1157	1353	1873	2276	2164	1656	1454	2481	2466
Housekeeping	SDHA	NM_004168.3	581	463	341	172	210	280	294	390	235	220	275	296
Housekeeping	STK11IP	NM_052902.2	22	20	12	8	11	8	9	13	13	13	21	13
Housekeeping	TBC1D10B	NM_015527.3	82	52	45	31	37	31	48	45	36	41	55	54
Housekeeping	TBP	NM_001172085.1	187	132	110	76	77	99	106	141	84	100	121	167
Housekeeping	UBB	NM_018955.3	2891	2224	1643	1089	1257	1548	2063	1766	1464	1478	2244	2553
