# Supplementary material for: Human tolerogenic dendritic cell subtypes exert divergent effects on induction of cytotoxic CD4+ T cells
Source: Front Immunol. 2025 Dec 22;16:1698413. doi: 10.3389/fimmu.2025.1698413 (PMC12765710; doi:10.3389/fimmu.2025.1698413)
Supplement: Supplementary Table 1 — All differentially expressed genes in CD4+ T cells primed with DexVD3DC, VD3DC or MatDC after normalisation and quality control steps. CellTrace™ proliferation tracking dye-labelled PBMC from RA patients were cultured with DexVD3DC, VD3DC or MatDC for 6 days. CellTrace™ negative CD4+ T cells were isolated by Fluorescence-activated cell sorting (FACS). Cells were then lysed and gene expression was determined using the NanoString nCounter® platform. A negative binomial generalised linear model (Bioconductor package DESeq2) was fitted to the raw count data following normalisation and quality control. A likelihood ratio test was performed to compare variation between groups, followed by pairwise comparisons, using Wald tests, between T-MatDC, T-DexVD3DC and T-VD3DC. Genes with a raw p-value < 0.05 and a Benjamini-Hochberg adjusted p-value < 0.05 for the LRT and Wald test, respectively, were considered to be differentially expressed. [file Table1.xlsx]

## Sheet: Sheet 1
Gene	T-VD3DC	T-DexVD3DC	T-MatDC	lfc_T-VD3DC_vs_T-DexVD3DC	lfc_T-VD3DC_vs_T-MatDC	lfc_T-DexVD3DC_vs_T-MatDC	padj_T-VD3DC_vs_T-DexVD3DC	padj_T-VD3DC_vs_T-MatDC	padj_T-DexVD3DC_vs_T-MatDC	pvalue_LRT	Upregulated in	colour
CD80	6.52976	6.66006	6.00406	-0.163208	0.529847	0.693055	0.799252	0.130967	0.0406375	0.036871	T-DexVD3DC	red
ZFP36L2	6.95844	7.15866	6.54357	-0.240436	0.403957	0.644394	0.507734	0.0605839	0.00131139	0.000671617	T-DexVD3DC	red
IL7R	10.3145	10.7837	10.2124	-0.494267	0.0937333	0.588	0.0492349	0.745852	0.0045174	0.000997222	T-DexVD3DC	red
IL9R	5.83895	6.25527	5.54267	-0.430754	0.335518	0.766272	0.465473	0.370618	0.0190688	0.0182761	T-DexVD3DC	red
PDCD1	4.64886	4.80709	3.79408	-0.203632	0.823135	1.02677	0.793181	0.0500481	0.00949869	0.00555807	T-DexVD3DC	red
TCF7	8.52301	8.76033	8.32427	-0.267373	0.197733	0.465106	0.300907	0.276663	0.00545317	0.00358303	T-DexVD3DC	red
IL6ST	8.89494	9.16689	8.67616	-0.304792	0.21254	0.517332	0.122817	0.186086	0.000392629	0.000145584	T-DexVD3DC	red
TNFRSF14	6.09036	6.27629	5.704	-0.229048	0.370952	0.6	0.605806	0.135198	0.00835684	0.00647687	T-DexVD3DC	red
PHC3	6.43799	6.55086	6.00162	-0.146281	0.433939	0.58022	0.758981	0.0619494	0.00835684	0.00522188	T-DexVD3DC	red
PLCG1	8.89625	8.92154	8.59782	-0.0650455	0.287819	0.352864	0.878351	0.120666	0.0480175	0.0360471	T-DexVD3DC	red
ZAP70	9.40444	9.56018	9.08591	-0.192016	0.310243	0.502259	0.492762	0.0500481	0.000819784	0.000368343	T-DexVD3DC	red
IL16	9.47847	9.74283	9.18956	-0.300124	0.285013	0.585137	0.230117	0.124719	0.000581459	0.000265662	T-DexVD3DC	red
PPM1F	4.96108	5.3561	4.7175	-0.443445	0.226704	0.670149	0.397523	0.586647	0.0406375	0.0320616	T-DexVD3DC	red
TNFSF4	5.86825	7.30085	6.34014	-1.51634	-0.454511	1.06183	1.06775e-07	0.156708	0.000128814	3.0488e-10	T-DexVD3DC	red
CD6	7.85546	7.94319	7.54508	-0.120415	0.310745	0.43116	0.758981	0.105941	0.0161385	0.012596	T-DexVD3DC	red
LAIR1	4.9402	5.09185	4.14581	-0.175992	0.685788	0.861779	0.793181	0.0638431	0.0138068	0.00912691	T-DexVD3DC	red
IL13	3.69408	4.19363	2.77733	-0.538501	1.00327	1.54177	0.540654	0.0770346	0.00332558	0.00172703	T-DexVD3DC	red
LGALS9	6.74016	6.95076	6.36392	-0.266673	0.337848	0.604521	0.661121	0.288392	0.04405	0.0482882	T-DexVD3DC	red
DGKZ	8.31913	8.41301	8.02301	-0.131265	0.286558	0.417822	0.661121	0.0619494	0.00436086	0.00245173	T-DexVD3DC	red
BTLA	7.19284	7.36036	6.44796	-0.20506	0.697011	0.902071	0.79284	0.0585556	0.0100528	0.00850628	T-DexVD3DC	red
TRGC1	4.25251	4.92709	4.05364	-0.678087	0.197859	0.875946	0.207412	0.729124	0.0223423	0.0118302	T-DexVD3DC	red
PTGER4	6.89357	7.65648	8.15385	-0.813619	-1.25853	-0.444906	5.06562e-05	4.33683e-13	0.0161385	5.35302e-14	T-MatDC and T-DexVD3DC	gold2
SOCS1	7.16666	7.67357	7.86403	-0.557101	-0.719351	-0.16225	0.0492349	0.0013114	0.577002	0.000702362	T-MatDC and T-DexVD3DC	gold2
IL21R	7.70918	8.1959	8.39827	-0.543337	-0.699229	-0.155892	0.0263573	0.000372248	0.54824	0.000154571	T-MatDC and T-DexVD3DC	gold2
NFKBIA	9.86211	10.3511	10.4007	-0.529972	-0.554234	-0.0242628	0.0270677	0.00571562	0.936609	0.00141948	T-MatDC and T-DexVD3DC	gold2
RASGRP3	6.55085	7.12916	7.69506	-0.63173	-1.14654	-0.514811	0.00348376	1.1343e-10	0.00656705	2.84093e-11	T-MatDC and T-DexVD3DC	gold2
CDC14B	6.332	7.17772	7.51994	-0.923655	-1.19675	-0.273099	0.000831091	8.10486e-07	0.376313	1.90788e-07	T-MatDC and T-DexVD3DC	gold2
FGF2	3.21936	4.54274	4.95287	-1.55931	-1.75522	-0.195911	0.00118212	3.64662e-05	0.699896	4.93792e-06	T-MatDC and T-DexVD3DC	gold2
HLA-DQA1	5.62698	5.74034	5.84954	-0.520416	-0.659506	-0.13909	0.148976	0.0131556	0.678401	0.00846617	T-MatDC	green3
AK4	6.07424	5.67004	6.50252	0.3845	-0.485014	-0.869514	0.50708	0.135198	0.00506674	0.00337196	T-MatDC	green3
TBX21	7.19825	6.77757	7.51755	0.369268	-0.342427	-0.711695	0.354454	0.18008	0.00336776	0.00205176	T-MatDC	green3
HLA-DQB1	4.14594	4.34228	4.945	-0.0762039	-0.780914	-0.70471	0.931411	0.0407894	0.0646425	0.0155907	T-MatDC	green3
OSM	4.07361	3.8635	4.79241	0.155941	-0.764762	-0.920703	0.878351	0.053978	0.0165373	0.00644466	T-MatDC	green3
TNFSF10	8.11038	8.22737	8.70148	-0.158535	-0.60842	-0.449884	0.63898	8.47112e-05	0.00543769	1.5178e-05	T-MatDC	green3
CDH1	3.0382	4.30656	4.85984	-1.15843	-1.66991	-0.511482	0.0675461	0.000462693	0.349667	0.000255262	T-MatDC	green3
SLC7A5	9.81652	9.78294	10.2065	0.00624917	-0.391805	-0.398054	0.99534	0.0246966	0.0202872	0.00519382	T-MatDC	green3
CHEK1	8.12098	7.96794	8.36847	0.120084	-0.245719	-0.365803	0.709415	0.119844	0.0134578	0.00960608	T-MatDC	green3
HAVCR2	7.50146	7.22357	8.24443	0.24069	-0.761864	-1.00255	0.4918	6.23432e-06	2.92186e-09	1.7859e-11	T-MatDC	green3
CD86	6.4636	6.04068	6.76876	0.39621	-0.303519	-0.699729	0.211046	0.18008	0.00115033	0.000570464	T-MatDC	green3
CCL3/L1	6.53167	6.19021	7.26454	0.357112	-0.677279	-1.03439	0.661121	0.105524	0.00860162	0.00594068	T-MatDC	green3
NFIL3	7.81725	7.92408	8.75236	-0.145256	-0.927812	-0.782556	0.79284	6.38676e-05	0.0011982	4.30445e-06	T-MatDC	green3
ICOS	9.90293	9.75962	10.5559	0.103322	-0.664056	-0.767378	0.661121	8.19112e-11	4.32194e-14	2.36321e-18	T-MatDC	green3
CSF2	6.90525	7.39248	8.52326	-0.527723	-1.60957	-1.08185	0.4918	1.99165e-05	0.00670262	7.941e-06	T-MatDC	green3
ICAM1	6.24087	6.5346	6.85137	-0.348546	-0.604699	-0.256153	0.336468	0.00629212	0.328118	0.00512981	T-MatDC	green3
IFNG	7.09915	7.08745	9.56418	-0.013189	-2.49898	-2.48579	0.99534	4.18212e-19	1.29568e-18	4.75326e-28	T-MatDC	green3
UHRF1	7.88991	8.13309	8.44229	-0.285954	-0.559049	-0.273095	0.207412	0.00019163	0.103221	0.000107538	T-MatDC	green3
DHRS3	7.42812	7.63486	7.98781	-0.296899	-0.571019	-0.274121	0.531108	0.0256763	0.370589	0.025262	T-MatDC	green3
LYN	4.7396	4.46782	5.55583	0.257853	-0.815729	-1.07358	0.709415	0.00533929	0.0002559	2.12492e-05	T-MatDC	green3
IL21	4.84571	5.17652	6.41892	-0.39948	-1.56603	-1.16655	0.540654	4.34372e-07	0.000221539	8.38576e-09	T-MatDC	green3
CDC25A	5.98875	5.90788	6.5317	0.0367457	-0.527969	-0.564715	0.95358	0.0238605	0.0133445	0.00328845	T-MatDC	green3
SELL	11.2971	11.0187	11.581	0.230592	-0.294962	-0.525554	0.4918	0.124719	0.00348572	0.00205963	T-MatDC	green3
MAP3K8	7.03056	7.3734	8.6249	-0.350143	-1.60475	-1.25461	0.534203	2.95037e-09	7.89976e-06	3.25499e-11	T-MatDC	green3
RIMKLA	1.56715	1.79031	3.51732	-0.187324	-1.82299	-1.63567	0.911375	0.00340138	0.00659188	0.000138542	T-MatDC	green3
CXCL9	2.04289	1.39972	4.1564	0.74035	-2.01023	-2.75058	0.661121	0.00181107	0.000104338	1.69758e-06	T-MatDC	green3
GZMA	9.06555	8.05785	8.7002	0.981045	0.355593	-0.625452	5.06562e-05	0.146247	0.00713913	3.00323e-06	T-MatDC and T-VD3DC	cyan
CD38	8.57067	7.8802	8.50298	0.687743	0.0830659	-0.604677	0.0492349	0.818542	0.0430066	0.0101359	T-MatDC and T-VD3DC	cyan
GNLY	10.1975	8.45036	10.5229	1.83675	-0.271398	-2.10815	5.09663e-05	0.652487	7.70772e-07	2.33641e-07	T-MatDC and T-VD3DC	cyan
GZMK	6.87085	5.87732	7.65418	0.966363	-0.755486	-1.72185	0.00585056	0.0138997	2.92186e-09	7.67303e-10	T-MatDC and T-VD3DC	cyan
CCL2	2.96347	2.61808	1.64137	0.578814	1.47293	0.894118	0.661121	0.0435533	0.309913	0.0416488	T-VD3DC	blue
KLRK1	4.36313	3.6664	2.86861	0.54331	1.09635	0.553043	0.4918	0.0144218	0.321828	0.012031	T-VD3DC	blue
CD68	4.6519	3.49559	3.10266	1.1159	1.56258	0.446681	0.0263573	0.000295142	0.454083	3.66079e-05	T-VD3DC	blue
GBP2	10.5085	10.2013	10.0195	0.267681	0.472289	0.204608	0.32783	0.00554108	0.328118	0.00415957	T-VD3DC	blue
CLCF1	3.72903	2.98311	1.95162	0.686412	1.73596	1.04955	0.469214	0.00341111	0.129263	0.00162729	T-VD3DC	blue
ITGAX	5.90672	5.38322	5.23749	0.550107	0.74214	0.192034	0.263639	0.0305497	0.663408	0.019278	T-VD3DC	blue
NCR3	5.46736	4.26819	3.79063	1.14885	1.67956	0.530718	0.0032781	2.79738e-06	0.276725	1.29008e-07	T-VD3DC	blue
ICOSLG	4.56719	4.28307	3.30673	0.28924	1.17844	0.889196	0.758981	0.0102366	0.067032	0.00674481	T-VD3DC	blue
CD28	10.5542	10.0914	9.94079	0.421678	0.595602	0.173924	0.035166	0.000207003	0.407771	5.91702e-05	T-VD3DC	blue
LAG3	8.79052	7.70729	7.90639	1.03722	0.857735	-0.17948	5.09663e-05	0.000388375	0.581458	6.1545e-07	T-VD3DC	blue
CSF1	7.76867	7.06475	7.01437	0.652618	0.747703	0.0950848	0.00259057	0.000105243	0.727889	5.39345e-06	T-VD3DC	blue
HLA-E	10.9384	10.8376	10.651	0.0602542	0.274073	0.213818	0.828542	0.0407022	0.130533	0.0298801	T-VD3DC	blue
TRAC	11.8751	11.7141	11.5085	0.11748	0.351779	0.2343	0.709415	0.0157075	0.14222	0.0131257	T-VD3DC	blue
TNF	7.29744	7.00354	6.65473	0.260288	0.611648	0.35136	0.492762	0.00292352	0.12989	0.00220741	T-VD3DC	blue
SOCS2	6.2206	5.32627	5.6373	0.888433	0.56103	-0.327404	0.0326219	0.124805	0.454083	0.00750001	T-VD3DC	blue
IL1A	3.70353	2.82248	2.22016	0.826343	1.55807	0.731729	0.373146	0.0126979	0.35547	0.00842389	T-VD3DC	blue
GZMB	8.19355	6.96116	7.43021	1.13937	0.730417	-0.408951	0.00136706	0.0334605	0.321828	0.0001761	T-VD3DC	blue
CSF1R	3.7124	2.19227	2.61573	1.34135	1.15909	-0.182257	0.0492349	0.0429116	0.845707	0.00474092	T-VD3DC	blue
FOXO1	7.22589	7.22208	6.7311	-0.0301591	0.488002	0.518161	0.95358	0.0236844	0.0135436	0.00479101	T-DexVD3DC and T-VD3DC	purple
MMP9	5.01839	4.48803	3.74895	0.473744	1.32339	0.849643	0.4918	0.000531817	0.04405	0.000399993	T-DexVD3DC and T-VD3DC	purple
ADORA2A	5.92993	5.826	5.15872	0.0704807	0.726468	0.655987	0.911375	0.0119981	0.0230808	0.00441551	T-DexVD3DC and T-VD3DC	purple
VAV3	4.01319	3.97031	2.71917	-0.011533	1.18366	1.19519	0.99534	0.0476712	0.0430066	0.0225322	T-DexVD3DC and T-VD3DC	purple
CXCR6	8.89868	7.84125	6.43283	1.02141	2.364	1.34259	5.09663e-05	2.63238e-25	4.3795e-08	8.50312e-26	T-DexVD3DC and T-VD3DC	purple
ATM	9.47726	9.61073	9.0963	-0.164306	0.377748	0.542054	0.620548	0.0260452	0.000964073	0.000377558	T-DexVD3DC and T-VD3DC	purple
TNFRSF1B	8.94093	8.72549	8.05009	0.172436	0.872088	0.699652	0.661121	1.56916e-06	0.00025684	2.86925e-07	T-DexVD3DC and T-VD3DC	purple
TRBC1/2	13.0516	12.8146	12.4877	0.194942	0.549666	0.354725	0.386494	1.47403e-05	0.00860162	6.71461e-06	T-DexVD3DC and T-VD3DC	purple
XCL1/2	5.14045	5.40269	4.32711	-0.316957	0.874031	1.19099	0.708131	0.0403329	0.00336776	0.00209727	T-DexVD3DC and T-VD3DC	purple
ACSL6	5.74809	5.66854	4.87408	0.00662899	0.802468	0.795839	0.99534	0.0157075	0.0157491	0.00456062	T-DexVD3DC and T-VD3DC	purple
TOX	5.89278	6.065	4.85729	-0.183495	1.0534	1.2369	0.765287	0.000465238	4.07838e-05	4.73905e-06	T-DexVD3DC and T-VD3DC	purple
CD45R0	11.3285	11.2268	10.8615	0.0606876	0.451773	0.391085	0.838931	0.000453718	0.00376742	0.000104936	T-DexVD3DC and T-VD3DC	purple
USP15	8.61375	8.67798	8.11238	-0.0978213	0.490122	0.587944	0.797174	0.0116418	0.0021846	0.000593382	T-DexVD3DC and T-VD3DC	purple
IL1R2	4.23964	4.18816	3.03039	-0.0546941	1.22714	1.28183	0.959857	0.0119981	0.00751443	0.00220687	T-DexVD3DC and T-VD3DC	purple
KLRG1	5.16499	5.04074	3.48996	0.134716	1.68093	1.54622	0.854991	1.21956e-06	1.41442e-05	2.16299e-08	T-DexVD3DC and T-VD3DC	purple
PRF1	6.96586	6.5714	5.85646	0.355549	1.07208	0.716533	0.50708	0.00019163	0.0186302	0.00011959	T-DexVD3DC and T-VD3DC	purple
JAK3	9.72736	9.68861	9.33224	0.00148366	0.380921	0.379438	0.99534	0.010157	0.00967288	0.00202962	T-DexVD3DC and T-VD3DC	purple
CCR2	7.85899	6.90658	6.25936	0.914142	1.54637	0.632233	0.000616034	6.21911e-11	0.018597	3.67e-12	T-DexVD3DC and T-VD3DC	purple
KLRB1	8.11278	7.5292	5.90848	0.545308	1.97254	1.42723	0.230117	3.22227e-11	5.64103e-06	1.17969e-11	T-DexVD3DC and T-VD3DC	purple
DGKA	7.62834	7.69692	7.00651	-0.0998958	0.620098	0.719994	0.793181	0.000531817	6.88763e-05	6.03931e-06	T-DexVD3DC and T-VD3DC	purple
CCL5	10.2196	10.0107	9.51777	0.160084	0.673745	0.513661	0.758981	0.00563987	0.0430066	0.00359979	T-DexVD3DC and T-VD3DC	purple
CXCR3	7.54469	7.20313	6.57472	0.30571	0.940044	0.634333	0.373146	2.79738e-06	0.00355241	1.15018e-06	T-DexVD3DC and T-VD3DC	purple
HCST	8.34782	7.9821	7.52619	0.326286	0.815656	0.48937	0.131615	1.01908e-07	0.00348572	3.17176e-08	T-DexVD3DC and T-VD3DC	purple
CCR5	8.22707	7.66164	6.76025	0.555038	1.43184	0.876802	0.223795	1.56916e-06	0.00659188	1.22248e-06	T-DexVD3DC and T-VD3DC	purple
PKN2	6.83002	6.99451	6.3598	-0.203785	0.456474	0.66026	0.610082	0.0334605	0.00115033	0.000483109	T-DexVD3DC and T-VD3DC	purple
IL10RA	8.29831	8.04877	7.46917	0.221001	0.810932	0.589931	0.694413	0.00130847	0.0259888	0.000928815	T-DexVD3DC and T-VD3DC	purple
BID	6.40685	5.6061	4.45264	0.757174	1.91969	1.16251	0.0263573	2.78142e-11	0.0002559	2.28558e-12	T-DexVD3DC and T-VD3DC	purple
CD84	6.39775	6.38648	5.53575	-0.0139389	0.839135	0.853074	0.994636	0.000372248	0.000390214	1.93169e-05	T-DexVD3DC and T-VD3DC	purple
CEACAM1	5.2607	4.92963	3.90553	0.299931	1.3613	1.06136	0.694413	0.000224625	0.00659188	8.3565e-05	T-DexVD3DC and T-VD3DC	purple
TIGIT	8.73138	8.56969	7.52021	0.131034	1.18283	1.0518	0.79284	4.33842e-08	2.52117e-06	2.26742e-09	T-DexVD3DC and T-VD3DC	purple
NFATC3	8.26247	8.16993	7.75456	0.0510541	0.492117	0.441063	0.911375	0.0136438	0.0283397	0.00574437	T-DexVD3DC and T-VD3DC	purple
PTPRC	9.35068	9.20849	8.76164	0.107149	0.576484	0.469336	0.758981	0.000224625	0.00424531	6.33576e-05	T-DexVD3DC and T-VD3DC	purple
SESN3	8.79293	9.29223	7.82107	-0.544453	0.952669	1.49712	0.0328833	2.81663e-06	2.53619e-14	6.88462e-15	T-DexVD3DC and T-VD3DC	purple
IGHM	5.86033	6.14486	4.79364	-0.284451	0.982431	1.26688	0.758981	0.0256763	0.00327712	0.00187184	T-DexVD3DC and T-VD3DC	purple
FOXP3	6.75331	7.04121	5.77491	-0.294133	0.998354	1.29249	0.598835	0.000372248	2.7988e-06	5.21961e-07	T-DexVD3DC and T-VD3DC	purple
IL12RB1	6.84768	6.91748	6.30716	-0.0969825	0.544961	0.641944	0.875032	0.0389563	0.011006	0.00571351	T-DexVD3DC and T-VD3DC	purple
TNFRSF9	5.29551	5.31816	3.78098	-0.0683558	1.54552	1.61387	0.911375	8.94024e-07	2.82775e-07	1.07948e-09	T-DexVD3DC and T-VD3DC	purple
WNT2	2.23828	1.26512	1.58888	0.948002	0.600207	-0.347794				0.357745	ns	grey60
CD33	2.10487	2.34023	2.7114	-0.294966	-0.513228	-0.218262	0.854991	0.542743	0.822995	0.669116	ns	grey60
EOMES	1.58371	1.17948	1.76914	0.692781	-0.0560879	-0.748869				0.559343	ns	grey60
PECAM1	5.03398	4.94192	4.45246	0.109132	0.554996	0.445863	0.911375	0.169259	0.328118	0.18616	ns	grey60
LRRK2	2.27696	1.86467	1.45671	0.356014	0.841172	0.485159				0.454366	ns	grey60
FOXO3	6.53005	6.52947	6.56873	-0.0341517	-0.0598444	-0.0256927	0.95358	0.818542	0.936609	0.942722	ns	grey60
BST2	10.6988	10.633	10.6512	0.0143341	0.0337044	0.0193703	0.987846	0.892024	0.942372	0.980194	ns	grey60
FABP4	1.99084	2.18421	1.36768	-0.205117	0.498488	0.703605				0.551706	ns	grey60
ALDH1B1	4.72847	5.05793	5.06125	-0.335288	-0.325259	0.0100288	0.598835	0.368324	0.972174	0.367024	ns	grey60
CD200R1	6.15494	6.10718	6.08157	0.016947	0.0715809	0.0546339	0.987097	0.817533	0.872773	0.92517	ns	grey60
IL6	1.44678	2.67654	2.84275	-1.05691	-1.21609	-0.15918	0.373146	0.106108	0.865103	0.0857109	ns	grey60
GRB10	3.81443	4.04411	4.47117	-0.283976	-0.66654	-0.382563	0.765287	0.156708	0.464729	0.183534	ns	grey60
MAPK8	7.30446	7.17855	7.55538	0.116052	-0.235727	-0.351779	0.793181	0.30432	0.129263	0.123269	ns	grey60
UCP1	2.21417	1.2371	2.31857	0.975203	-0.0665545	-1.04176				0.230251	ns	grey60
TNFRSF17	1.1661	1.40667	1.13981	-0.32521	0.0290811	0.354292				0.877612	ns	grey60
RRAS	4.18531	4.39157	4.23776	-0.232604	-0.119732	0.112872	0.768675	0.817533	0.838319	0.754722	ns	grey60
EYA1	1.94349	1.19016	1.81066	0.674451	0.130687	-0.543764				0.612309	ns	grey60
ENTPD2	2.20529	1.66052	2.12449	0.527848	0.0426404	-0.485207				0.667029	ns	grey60
KLRC1	2.60414	2.1888	2.52431	0.519242	0.0345236	-0.484718	0.719304	0.961729	0.572728	0.590154	ns	grey60
BMP8A/B	2.85105	2.7398	1.98804	0.122008	0.597282	0.475273	0.935538	0.442401	0.577002	0.535765	ns	grey60
PIK3R2	4.55709	4.918	4.40881	-0.389676	0.0617363	0.451412	0.620548	0.895633	0.34525	0.316793	ns	grey60
SELE	1.79229	2.01005	2.00175	-0.257844	-0.220004	0.03784				0.920496	ns	grey60
CXCL8	3.26408	2.71526	2.88067	0.543416	0.276102	-0.267315	0.661121	0.745852	0.74146	0.566014	ns	grey60
CD22	1.99297	2.21611	3.04115	0.168857	-0.924768	-1.09362	0.911375	0.178828	0.123595	0.0773926	ns	grey60
LIFR	1.86405	1.62597	1.78462	0.118575	0.0868628	-0.031712				0.984077	ns	grey60
FCGR1A/B	3.1097	1.81448	1.99955	1.24678	0.872073	-0.374711	0.260578	0.252962	0.717164	0.101852	ns	grey60
NRL	3.19285	3.05891	2.32199	0.113118	0.80596	0.692842	0.92214	0.194906	0.328118	0.209046	ns	grey60
XAF1	7.4793	7.64602	7.89841	-0.227598	-0.414329	-0.186731	0.745108	0.217728	0.652598	0.290711	ns	grey60
DUSP9	1.76804	2.11883	1.83109	-0.582487	-0.0327569	0.54973				0.585233	ns	grey60
FABP1	0.775427	1.13932	0.566344	-0.399192	0.0970516	0.496244				0.838018	ns	grey60
DCN	1.28931	0.822024	1.19411	0.751793	0.447626	-0.304166				0.638713	ns	grey60
FCGR2B	1.86064	1.61341	1.76931	0.316001	0.208593	-0.107408				0.881145	ns	grey60
ADH1A/B/C	1.83053	1.82634	0.832322	-0.000197863	0.945011	0.945209				0.360983	ns	grey60
FGF18	2.40967	1.0836	1.90506	0.965301	0.547479	-0.417821				0.319936	ns	grey60
SNAI2	1.53725	1.05375	2.11879	0.527808	-0.506714	-1.03452				0.340536	ns	grey60
IFNA5	1.21957	2.32761	2.24328	-1.02107	-0.996667	0.0244069				0.227179	ns	grey60
FGF10	2.63108	2.70976	2.36196	-0.00822272	0.210914	0.219137	0.99534	0.818542	0.840745	0.923899	ns	grey60
PGLYRP3	1.19371	2.36719	1.07779	-1.00935	0.327361	1.33671				0.120442	ns	grey60
OAS1	8.8273	8.51921	8.71999	0.157649	0.0482395	-0.109409	0.896553	0.922115	0.871293	0.915325	ns	grey60
SIGLEC6	1.58878	1.97591	1.54923	-0.251701	0.0359234	0.287624				0.891047	ns	grey60
ZBTB16	3.59068	3.581	3.02223	0.197835	0.846087	0.648252	0.854991	0.111672	0.276725	0.110533	ns	grey60
TRGV2	3.96029	4.01738	3.85265	-0.159064	0.0858683	0.244932	0.911375	0.892024	0.701876	0.833685	ns	grey60
FAM30A	2.03559	2.17782	1.77438	-0.195532	0.0220611	0.217594				0.925271	ns	grey60
BCL6	6.51445	6.71564	6.35283	-0.232806	0.156757	0.389564	0.531108	0.528034	0.0646425	0.0615032	ns	grey60
IDO1	4.14837	4.01172	4.66452	0.157011	-0.613834	-0.770845	0.902522	0.190262	0.108627	0.0807307	ns	grey60
IGHG1	2.1021	0.908132	1.33399	0.929027	0.770076	-0.158951				0.379905	ns	grey60
IGHD	1.35479	2.25879	1.36136	-0.630548	0.0724099	0.702958				0.488803	ns	grey60
NFATC4	2.08994	2.53071	1.97908	-0.561729	-0.063262	0.498467	0.719304	0.940651	0.581458	0.584444	ns	grey60
VSIR	5.29467	4.93153	4.793	0.316027	0.480064	0.164037	0.661121	0.199372	0.727889	0.250493	ns	grey60
FPR1	1.08077	1.55205	1.70648	-0.133502	-0.627962	-0.494459				0.686803	ns	grey60
IL1RN	2.55107	2.41873	2.83613	0.20123	-0.261529	-0.462759	0.911375	0.750514	0.544077	0.645786	ns	grey60
GRAP2	7.27726	7.61846	7.39125	-0.376804	-0.114382	0.262422	0.194907	0.687506	0.276725	0.0711609	ns	grey60
ASB4	2.61505	1.83267	1.7782	0.752218	0.494098	-0.25812				0.428763	ns	grey60
CD8A	5.0044	4.68132	4.3929	0.284697	0.511318	0.226621	0.745108	0.234724	0.665176	0.30794	ns	grey60
TLR2	2.02721	3.09205	2.31607	-1.0497	-0.361404	0.688294	0.278516	0.708441	0.34525	0.113771	ns	grey60
TNFAIP3	9.12518	9.44558	9.18177	-0.364745	-0.0672267	0.297518	0.0972583	0.782278	0.110147	0.0228593	ns	grey60
RGS16	7.00161	7.23695	7.06467	-0.228247	-0.0342663	0.193981	0.719304	0.921651	0.60309	0.59764	ns	grey60
NKG7	5.83166	5.58093	5.62994	0.130156	0.159789	0.0296335	0.828542	0.681209	0.942372	0.76836	ns	grey60
PTGR1	3.22019	3.27306	3.00123	-0.0520807	0.408987	0.461068	0.982084	0.59099	0.544077	0.620385	ns	grey60
SYK	1.33145	1.37142	2.30301	-0.0717467	-0.843091	-0.771344				0.344028	ns	grey60
SMAD9	1.78808	1.2654	1.4084	0.418636	0.185106	-0.23353				0.857953	ns	grey60
CSF3	1.47293	0.912416	1.39867	0.477505	0.156164	-0.321341				0.821146	ns	grey60
IFIT3	4.64775	4.24207	4.89013	0.181194	-0.228934	-0.410129	0.911375	0.799544	0.622136	0.772494	ns	grey60
FCER2	2.73436	2.24741	1.22442	0.497878	1.0085	0.510624	0.73554	0.193105	0.588511	0.2413	ns	grey60
RXRG	1.59522	0.955264	1.74309	0.262595	-0.290624	-0.55322				0.806043	ns	grey60
TRDC	6.39587	6.5081	6.56887	-0.156644	-0.172436	-0.0157925	0.758981	0.567182	0.963392	0.641945	ns	grey60
IL9	0.782695	1.02065	1.60556	-0.0919584	-0.959712	-0.867754				0.372278	ns	grey60
SP100	9.07303	9.13854	8.99034	-0.114873	0.0680096	0.182883	0.793181	0.817533	0.484159	0.577576	ns	grey60
CCL13	1.88397	0.884463	0.916919	0.670212	0.962152	0.29194				0.445902	ns	grey60
TRGV4	2.37657	2.4075	2.60823	-0.00571977	-0.106958	-0.101238	0.99534	0.895136	0.927911	0.976887	ns	grey60
CYP7A1	0.51561	1.72438	1.74455	-1.18163	-1.19348	-0.0118487				0.268056	ns	grey60
LEF1	8.61534	8.7758	8.70185	-0.195904	-0.0907489	0.105155	0.531108	0.700166	0.622303	0.37064	ns	grey60
CD163	2.15266	1.29391	0.905008	0.726475	1.4263	0.699821				0.184222	ns	grey60
RORg	1.95615	1.43842	0.95547	0.234892	0.936531	0.701639				0.479471	ns	grey60
VCAM1	1.81872	2.41458	2.8076	-0.537329	-0.988154	-0.450825	0.73554	0.181372	0.577002	0.224623	ns	grey60
ELOVL3	1.58878	1.81351	1.83109	-0.132893	-0.00191515	0.130977				0.974049	ns	grey60
ALDH1A1	2.69359	2.26833	1.22555	0.339249	1.15549	0.816244	0.819195	0.167111	0.407771	0.198137	ns	grey60
IL24	1.1194	1.60251	0.697723	-0.52438	0.407074	0.931454				0.513319	ns	grey60
CHRD	0.878702	0.934545	1.93428	0.102792	-0.854465	-0.957257				0.36016	ns	grey60
HEY1	0.879991	1.77893	1.7698	-0.765833	-0.830146	-0.0643136				0.492641	ns	grey60
IL3	2.45035	1.54853	1.10129	0.85474	1.25349	0.398745				0.141548	ns	grey60
RSAD2	6.55832	6.5189	7.2142	-0.189951	-0.756855	-0.566905	0.902522	0.198804	0.408903	0.242576	ns	grey60
FCGR3A/B	2.53279	2.10677	1.53342	0.599081	1.05439	0.455306	0.708131	0.198765	0.663408	0.248315	ns	grey60
IL7	3.28926	2.94283	3.09584	0.363536	0.271585	-0.0919503	0.758981	0.717097	0.921131	0.697593	ns	grey60
CASP8	8.28206	8.43454	8.37477	-0.177839	-0.121305	0.0565333	0.758981	0.745852	0.891077	0.722823	ns	grey60
CD244	2.42204	2.9146	3.52515	-0.389895	-0.933574	-0.543679	0.758981	0.124805	0.409695	0.130234	ns	grey60
ENTPD1	9.72659	9.78835	10.1236	-0.0803337	-0.419783	-0.339449	0.911375	0.169259	0.328118	0.174678	ns	grey60
IL1B	2.40157	1.57101	1.79661	0.913417	0.540788	-0.372629				0.364672	ns	grey60
CREBBP	7.52417	7.86796	7.69458	-0.365989	-0.174775	0.191214	0.263639	0.512348	0.475951	0.135032	ns	grey60
PTAFR	3.26604	2.36614	2.35027	0.864026	0.954273	0.0902474	0.373146	0.135198	0.932634	0.0937825	ns	grey60
IFIT1	4.92999	5.11984	4.93394	-0.302177	-0.0149665	0.28721	0.819195	0.979796	0.727889	0.821853	ns	grey60
SFRP1	1.45389	1.50195	0.730637	0.170812	0.954232	0.783421				0.496119	ns	grey60
E2F1	7.32137	7.29761	7.6636	0.00516379	-0.327219	-0.332383	0.99534	0.0867295	0.0859877	0.0382621	ns	grey60
MX2	5.23527	5.72446	5.11121	-0.532079	0.0671401	0.59922	0.495239	0.895633	0.22597	0.185964	ns	grey60
CTF1	1.51303	2.41897	1.83624	-0.671313	-0.240169	0.431144				0.565773	ns	grey60
IGHG3	1.09601	0.240072	1.68568	0.948009	-0.623279	-1.57129				0.183308	ns	grey60
RARB	1.70634	1.84887	2.13584	-0.0625865	-0.323603	-0.261017				0.859951	ns	grey60
SLC8A1	2.49823	1.84944	1.24267	0.73112	1.35979	0.628668				0.11663	ns	grey60
PDGFRA	1.00048	0.439083	0.916919	0.932277	0.446031	-0.486246				0.581806	ns	grey60
TRIM2	1.37876	2.09836	0.566344	-0.552196	0.862552	1.41475				0.169905	ns	grey60
CD27	9.30088	9.21745	8.98579	0.0529442	0.308833	0.255889	0.911375	0.0969888	0.203205	0.0820424	ns	grey60
FCER1G	3.16067	2.62607	1.82162	0.612486	1.26351	0.65102	0.605155	0.0617526	0.431413	0.0593119	ns	grey60
BTK	1.78815	2.39116	2.43488	-0.730855	-0.69912	0.031736	0.616089	0.404246	0.964358	0.41017	ns	grey60
CPA4	1.42207	2.06184	2.41721	-0.531268	-0.878846	-0.347577				0.381839	ns	grey60
ADORA2B	2.30163	3.00844	3.31942	-0.645646	-0.925119	-0.279472	0.573272	0.135198	0.686693	0.152342	ns	grey60
GK	7.94901	8.01982	8.05547	-0.0961123	-0.103014	-0.00690219	0.795485	0.687506	0.970763	0.755905	ns	grey60
RORgt	5.14249	5.26503	4.76193	-0.119217	0.434728	0.553945	0.885057	0.22897	0.12989	0.120815	ns	grey60
RBL2	9.31321	9.27821	9.02615	-0.00218159	0.273448	0.27563	0.99534	0.106108	0.110147	0.0614664	ns	grey60
NT5E	3.28368	2.70913	3.66855	0.647975	-0.251299	-0.899274	0.534203	0.730489	0.1323	0.133666	ns	grey60
PLCG2	4.86427	4.6781	5.19112	0.301423	-0.113161	-0.414584	0.73554	0.818542	0.407771	0.453258	ns	grey60
PRDM16	0.285717	1.13503	0.92012	-0.82146	-1.03001	-0.208546				0.554941	ns	grey60
ULBP3	1.42693	1.82791	2.32958	-0.225491	-0.663043	-0.437552				0.563588	ns	grey60
ALOX5	2.4904	2.30075	2.80933	0.165003	-0.212985	-0.377988	0.911375	0.812362	0.659297	0.777326	ns	grey60
KLRD1	3.17302	2.58449	2.97512	0.0780322	0.228483	0.150451	0.957143	0.780142	0.865103	0.88766	ns	grey60
S100A12	1.07745	0.973759	1.32808	0.396702	-0.05135	-0.448052				0.853011	ns	grey60
TREM2	0.804421	1.4395	1.44627	-0.354952	-0.29052	0.0644318				0.899865	ns	grey60
GNG12	1.62531	2.06311	2.16579	-0.810278	-0.517685	0.292592				0.446946	ns	grey60
KLRC2/3	2.40546	1.98098	1.91109	0.407082	0.54367	0.136588				0.623439	ns	grey60
CD40	3.03522	2.94235	3.48175	0.0208696	-0.47391	-0.494779	0.99534	0.42937	0.431536	0.418602	ns	grey60
PTPRS	1.44717	1.56162	1.61791	-0.244407	-0.0798034	0.164603				0.943371	ns	grey60
CCR7	6.77206	7.02558	7.02094	-0.295688	-0.264433	0.031255	0.286597	0.176614	0.916586	0.106596	ns	grey60
CISH	6.19533	5.94641	6.17867	0.238046	-0.0584685	-0.296514	0.79284	0.900768	0.577002	0.675698	ns	grey60
CD70	6.78475	6.83409	6.60051	-0.0736204	0.191047	0.264667	0.911375	0.645878	0.490429	0.58251	ns	grey60
HDAC9	2.19439	1.83865	2.11303	0.370516	0.219668	-0.150848				0.837322	ns	grey60
OAS3	7.90718	7.93984	8.20825	-0.135718	-0.337591	-0.201872	0.878351	0.412237	0.663408	0.5248	ns	grey60
IL2RA	10.5278	10.259	10.5395	0.232166	-0.0204972	-0.252663	0.495239	0.922115	0.242256	0.197862	ns	grey60
MAP3K13	1.17212	2.25458	2.24641	-0.83837	-1.00722	-0.168853				0.306347	ns	grey60
GOT2	7.37726	7.38317	7.00273	-0.0553886	0.335076	0.390465	0.920614	0.219253	0.174686	0.149931	ns	grey60
GZMM	5.29999	5.3711	5.10127	-0.1616	0.148996	0.310596	0.79284	0.711968	0.370589	0.41416	ns	grey60
TNFSF9	3.8453	3.8133	4.06299	0.0348852	-0.165964	-0.200849	0.984085	0.782073	0.717047	0.827838	ns	grey60
CXCL11	1.75847	2.30757	3.26116	-0.481081	-1.38835	-0.90727	0.758981	0.0515183	0.212247	0.035128	ns	grey60
GZMH	4.32519	4.23487	3.30704	-0.124718	0.795792	0.92051	0.911375	0.13729	0.0867497	0.0634595	ns	grey60
TYROBP	3.32459	2.9683	2.22103	0.376098	1.11597	0.739869	0.752934	0.0697257	0.309913	0.068836	ns	grey60
LRP6	2.86013	2.45523	2.79064	0.474009	0.215635	-0.258375	0.73554	0.804352	0.767802	0.678353	ns	grey60
GLS2	3.12698	3.37047	3.34513	-0.194983	-0.145895	0.0490884	0.875032	0.818542	0.942372	0.888947	ns	grey60
CTSW	5.60872	5.43345	5.50356	0.206495	0.183497	-0.0229981	0.79284	0.717097	0.963392	0.751333	ns	grey60
PRKAA2	1.31736	1.6253	1.10956	-0.0826852	0.498883	0.581568				0.73822	ns	grey60
IL31RA	1.65312	1.89086	1.86869	-0.229555	-0.17306	0.0564954				0.934992	ns	grey60
PPARG	4.97742	4.77875	4.17318	0.21097	0.764014	0.553044	0.79284	0.0619494	0.226961	0.0619252	ns	grey60
MRAS	2.32807	2.58112	2.75099	-0.137624	-0.2306	-0.0929766	0.920614	0.797437	0.927911	0.908234	ns	grey60
CDKN1C	2.39962	1.6091	1.75953	0.715339	0.728754	0.0134148				0.405898	ns	grey60
EGFR	1.8081	1.26313	1.092	0.616782	0.7238	0.107019				0.593439	ns	grey60
AQP1	1.58747	1.50486	1.76709	0.267571	-0.0821538	-0.349725				0.870929	ns	grey60
CEBPD	3.1212	2.54867	3.43884	0.467725	-0.199882	-0.667607	0.686226	0.782073	0.284585	0.299465	ns	grey60
CCL22	4.5807	4.3768	3.47349	0.373098	0.767795	0.394696	0.73554	0.163703	0.555053	0.202598	ns	grey60
IL36G	1.98628	1.97052	2.12419	0.182659	0.0436279	-0.139031				0.958689	ns	grey60
APOC3	0.716522	1.37806	0.879923	-0.550717	0.00010345	0.550821				0.747912	ns	grey60
CCNA1	2.3467	2.05849	2.41608	0.281594	-0.129137	-0.410731	0.868659	0.884449	0.646389	0.760867	ns	grey60
PYCR1	6.34881	6.43109	6.46461	-0.148694	-0.116774	0.03192	0.79284	0.745852	0.936609	0.761558	ns	grey60
IL6R	4.65117	4.57034	4.10191	0.0415491	0.477808	0.436259	0.959857	0.193642	0.284585	0.187616	ns	grey60
CACNB2	2.09867	1.72586	1.56817	0.341483	0.611336	0.269853				0.679777	ns	grey60
TRDV3	2.83218	3.56746	3.501	-0.874983	-0.64851	0.226474	0.373146	0.33796	0.767802	0.213556	ns	grey60
SESN1	5.7983	6.10493	5.81919	-0.312513	-0.00916399	0.303349	0.605155	0.978136	0.409695	0.357377	ns	grey60
PDGFD	1.53766	1.94904	2.57644	-0.113202	-0.723426	-0.610224				0.409077	ns	grey60
IGKC	2.4728	1.731	1.57612	0.803588	0.84584	0.0422523				0.291089	ns	grey60
LPL	1.1661	1.93714	2.07809	-0.820337	-0.823628	-0.00329086				0.42648	ns	grey60
CD8B	3.47777	3.21625	3.71882	0.274858	-0.232235	-0.507093	0.793181	0.745852	0.411364	0.484437	ns	grey60
CYP26A1	1.71379	1.43813	2.09789	-0.131398	-0.33853	-0.207132				0.885101	ns	grey60
PPARGC1A	1.19665	1.75253	1.93457	-0.116725	-0.389464	-0.272739				0.840758	ns	grey60
HDC	2.98552	2.95795	2.94422	0.0836913	0.0352877	-0.0484036	0.95358	0.952839	0.942372	0.981904	ns	grey60
NCR2	1.90712	1.36417	1.48761	0.492232	0.513549	0.0213177				0.715006	ns	grey60
CD101	5.18334	5.16649	4.97409	-0.0117316	0.22459	0.236321	0.99534	0.591816	0.577002	0.631526	ns	grey60
NFKB2	8.40772	8.97277	8.79677	-0.604024	-0.405812	0.198212	0.0748562	0.162576	0.569045	0.0262834	ns	grey60
ITGA6	6.10156	5.86543	6.49125	0.225334	-0.411283	-0.636617	0.765287	0.274302	0.0909366	0.0878825	ns	grey60
EFNA1	2.15217	1.356	2.39787	0.619561	-0.13458	-0.754141	0.709415	0.886916	0.418938	0.454517	ns	grey60
GREM2	2.88781	2.33912	2.61585	0.346718	0.220632	-0.126085	0.79284	0.797437	0.893035	0.787247	ns	grey60
ELOVL7	2.3841	2.70637	2.72368	-0.333027	-0.201216	0.131811	0.795485	0.817533	0.891077	0.820755	ns	grey60
NR4A1	4.78736	4.83969	4.33139	-0.0423117	0.530358	0.57267	0.959857	0.169396	0.147386	0.112005	ns	grey60
IL2	3.71231	3.54631	3.69579	0.152005	0.223627	0.0716216	0.911375	0.797437	0.936609	0.905923	ns	grey60
LILRB4	2.15245	2.3807	1.41284	0.198453	1.00586	0.807411	0.911375	0.219468	0.407771	0.264084	ns	grey60
TRGC2	6.45364	6.50866	6.56675	-0.0565024	-0.0689836	-0.0124811	0.911375	0.818542	0.963597	0.932881	ns	grey60
JAG1	2.73077	2.11858	2.4525	0.269344	0.233325	-0.0360182	0.868902	0.802634	0.963597	0.871244	ns	grey60
IL10	2.44035	1.96782	1.89497	0.472637	0.659126	0.186488	0.758981	0.423874	0.869307	0.511565	ns	grey60
IL1RL1	2.55107	2.43763	2.10399	0.20349	0.695998	0.492507	0.911375	0.379961	0.581458	0.482186	ns	grey60
IL17A	2.56871	1.98098	1.85753	0.729316	0.915489	0.186173	0.625503	0.264015	0.878541	0.298801	ns	grey60
SOCS3	4.20073	4.02178	4.37706	0.136049	-0.156791	-0.29284	0.911375	0.797437	0.587962	0.714999	ns	grey60
ELOVL4	4.21904	3.22819	3.22226	0.947737	0.806591	-0.141147	0.180301	0.125509	0.865103	0.0427701	ns	grey60
TRIM29	1.87812	2.19125	1.60115	-0.14679	0.42432	0.57111				0.658841	ns	grey60
KLF2	8.25104	7.50216	7.95021	0.720595	0.291123	-0.429473	0.0675461	0.423874	0.248301	0.026058	ns	grey60
SHC4	4.66067	4.21462	4.72438	0.416537	-0.0932277	-0.509765	0.495239	0.818542	0.170829	0.149414	ns	grey60
ALDH3A1	1.68868	1.93289	1.45103	-0.258656	0.196644	0.455301				0.807973	ns	grey60
IFNA6	1.53766	1.45964	1.79882	0.272973	-0.0143104	-0.287283				0.900656	ns	grey60
KIR2DL3/4	3.28728	2.72578	3.25725	0.679705	0.145989	-0.533717	0.495239	0.818542	0.42759	0.300688	ns	grey60
FCRL2	2.3888	2.22496	2.53046	-0.234212	-0.24439	-0.0101783	0.911375	0.817533	0.986764	0.910866	ns	grey60
OAS2	8.97832	8.81692	8.73516	0.0644852	0.215844	0.151359	0.952658	0.674856	0.766253	0.780662	ns	grey60
FOS	1.89827	2.3363	0.721224	-0.354985	1.07061	1.42559				0.118982	ns	grey60
CCNB3	2.40737	2.38491	1.60465	0.0641229	0.87853	0.814407	0.982084	0.319238	0.409329	0.362914	ns	grey60
MMP14	2.82866	2.69734	1.62366	0.0629966	0.934566	0.871569	0.973103	0.197984	0.281941	0.191472	ns	grey60
RICTOR	7.29351	7.409	7.24913	-0.153283	0.0356877	0.188971	0.716664	0.889217	0.426439	0.456186	ns	grey60
ITGAE	4.35974	4.01254	3.54007	0.342186	0.752117	0.409931	0.719304	0.124719	0.474161	0.143326	ns	grey60
MAPK10	1.94548	1.39661	1.21038	0.405149	0.572333	0.167184				0.71317	ns	grey60
BCL2L1	7.00385	7.5194	7.18542	-0.594212	-0.193039	0.401173	0.0945708	0.586374	0.203305	0.029874	ns	grey60
TNFSF18	1.19427	1.25233	0.669169	0.0951584	0.53748	0.442321				0.808	ns	grey60
MS4A4A	1.6181	1.28902	1.60948	0.379847	-0.0861659	-0.466013				0.800323	ns	grey60
CRLF2	3.72795	3.96021	3.27949	-0.272692	0.473154	0.745846	0.793181	0.454504	0.225697	0.247565	ns	grey60
TNFRSF18	8.06573	8.03851	8.15878	-0.0148927	-0.112383	-0.0974901	0.99534	0.799544	0.838319	0.901173	ns	grey60
LILRB2	1.97181	1.3138	1.39867	0.687932	0.682061	-0.00587115				0.511599	ns	grey60
OAT	5.4296	5.92999	5.71723	-0.526411	-0.289374	0.237037	0.20234	0.379576	0.494362	0.089571	ns	grey60
IRF4	9.03399	9.29206	9.55833	-0.282921	-0.526341	-0.243419	0.569008	0.0476712	0.434601	0.0509245	ns	grey60
LPAR1	2.00463	0.222635	1.0734	1.93276	0.586198	-1.34657				0.0734068	ns	grey60
IL15	4.71537	4.44425	4.6196	0.217178	0.0475322	-0.169646	0.765079	0.900768	0.701876	0.720696	ns	grey60
BLK	2.73071	2.92528	3.09116	-0.287705	-0.36409	-0.076385	0.797174	0.609347	0.930567	0.715709	ns	grey60
EYA4	2.2463	1.51181	1.27982	0.731889	0.900665	0.168775				0.345404	ns	grey60
ATP7A	4.45847	4.52939	4.40338	-0.0940943	0.0599485	0.154043	0.911375	0.892024	0.74146	0.869145	ns	grey60
CD276	3.1202	3.06388	2.5453	0.0733371	0.689027	0.61569	0.967704	0.374697	0.467317	0.440647	ns	grey60
IL11RA	4.72461	4.79451	4.46193	-0.100768	0.238179	0.338948	0.911375	0.571357	0.407771	0.4529	ns	grey60
CSF3R	2.60401	1.86955	1.38011	0.402884	1.0366	0.633718				0.236065	ns	grey60
GDF6	1.21854	0.710045	1.92653	0.26491	-0.754719	-1.01963				0.35147	ns	grey60
ITGA10	2.7415	2.78146	3.18163	-0.0315711	-0.436962	-0.405391	0.99534	0.512348	0.564612	0.559801	ns	grey60
TLR7	1.4747	0.940732	1.54282	0.637041	-0.0667578	-0.703799				0.613953	ns	grey60
STC2	6.80608	6.78812	7.34766	-0.0989583	-0.536087	-0.437129	0.902522	0.0770346	0.178505	0.0566407	ns	grey60
CD160	1.76293	1.3232	1.29651	0.481916	0.551244	0.0693274				0.729861	ns	grey60
IRS1	4.15789	4.10737	4.6938	0.108577	-0.45272	-0.561297	0.911375	0.345178	0.276711	0.244998	ns	grey60
GBP3	6.16413	6.21	6.05413	-0.0785927	0.0705869	0.14918	0.911375	0.834447	0.663408	0.797006	ns	grey60
RGS2	6.52999	6.67662	6.41636	-0.198626	0.0919714	0.290598	0.758981	0.818244	0.426439	0.485043	ns	grey60
LILRA4	1.77173	2.27376	1.31616	-0.461958	0.269996	0.731954				0.494369	ns	grey60
TAPBP	7.66444	7.70219	7.56713	-0.0724741	0.0796577	0.152132	0.854991	0.745852	0.469539	0.564872	ns	grey60
CD180	0.938895	1.48237	1.70946	-0.682514	-0.868031	-0.185517				0.533109	ns	grey60
ARG1	1.47398	1.42814	1.51804	0.412629	0.22691	-0.185719				0.860813	ns	grey60
LTBP1	2.07731	1.55743	2.47698	0.867101	-0.0311622	-0.898263	0.573272	0.969394	0.349667	0.31685	ns	grey60
PTGS2	2.51403	2.10482	1.50107	0.458327	0.958901	0.500574				0.303375	ns	grey60
CCR1	4.79518	4.25642	4.34389	0.571629	0.470153	-0.101476	0.346099	0.235897	0.865103	0.138167	ns	grey60
TOX2	6.22076	6.53393	6.64349	-0.382134	-0.433659	-0.0515243	0.569008	0.238618	0.927911	0.271677	ns	grey60
TIMP1	6.89276	6.55403	6.65623	0.306217	0.24879	-0.0574276	0.573272	0.447654	0.893035	0.383834	ns	grey60
TNFRSF10A	3.29286	3.32702	1.91539	0.00134259	1.24912	1.24777	0.997649	0.0587167	0.0582689	0.0257969	ns	grey60
SFN	0.646829	2.18365	2.09157	-1.37826	-1.24352	0.13473				0.129917	ns	grey60
CD14	2.2987	1.63409	1.76834	0.643075	0.527671	-0.115404				0.559472	ns	grey60
IGLC1	4.53799	4.88391	4.77499	-0.398859	-0.265543	0.133316	0.495239	0.494747	0.74146	0.316495	ns	grey60
NFATC2	8.31143	8.70975	8.674	-0.42422	-0.371142	0.0530778	0.122817	0.0921144	0.866897	0.0322615	ns	grey60
HSD11B1	1.92713	1.96344	1.81198	0.266913	0.490056	0.223143				0.775012	ns	grey60
KCNK2	1.25342	1.61306	1.26511	-0.348592	-0.187369	0.161223				0.901699	ns	grey60
TLR1	5.31626	5.29481	5.01059	-0.0079002	0.31975	0.32765	0.99534	0.372027	0.407771	0.372824	ns	grey60
PDK4	2.36488	1.80656	1.4841	0.443477	0.927259	0.483781				0.374566	ns	grey60
NOS2	1.13057	2.18024	1.33553	-0.951107	-0.0550748	0.896032				0.274125	ns	grey60
RELN	1.13057	1.18807	1.47484	-0.00805128	-0.47746	-0.469409				0.764927	ns	grey60
FGA	1.90567	0.222635	0.758983	1.75207	1.15518	-0.596894				0.0996337	ns	grey60
PLSCR1	8.46845	8.46686	8.79194	-0.0679901	-0.351921	-0.283931	0.919229	0.270459	0.431724	0.316566	ns	grey60
LILRB3	2.30945	2.38789	1.55705	-0.103675	0.669194	0.77287	0.95358	0.442401	0.406134	0.411087	ns	grey60
CMKLR1	2.90575	1.95959	2.00297	0.795215	0.962516	0.1673	0.531108	0.193642	0.881434	0.18851	ns	grey60
TRDV1	5.95087	5.97325	5.60695	-0.0564875	0.315551	0.372038	0.920614	0.261847	0.2108	0.186046	ns	grey60
SLC2A6	1.99166	2.62033	2.018	-0.576915	-0.543138	0.0337768	0.708131	0.523198	0.963597	0.556773	ns	grey60
ALDH3B2	0.702934	0.830889	1.15962	-0.163699	-0.532915	-0.369216				0.82209	ns	grey60
RAG1	1.4679	1.84219	1.75187	-0.402271	-0.300801	0.10147				0.843096	ns	grey60
CD45RA	2.99972	3.11543	3.20088	-0.0832654	0.135984	0.219249	0.95358	0.851499	0.769026	0.896437	ns	grey60
IL1R1	3.17093	3.553	2.54468	-0.285349	0.657252	0.9426	0.79284	0.275827	0.110147	0.10619	ns	grey60
CCL20	3.78558	2.94757	2.73022	0.320142	0.765621	0.445479	0.758981	0.135198	0.456046	0.163736	ns	grey60
LIF	6.02252	6.3392	6.5674	-0.33127	-0.517517	-0.186247	0.569008	0.101474	0.622136	0.109601	ns	grey60
FASLG	4.11162	3.86804	3.93073	0.251686	0.0784119	-0.173274	0.793181	0.892024	0.787563	0.802762	ns	grey60
TNFRSF4	8.71	8.57266	8.50991	0.106766	0.153392	0.046626	0.911375	0.75588	0.93656	0.86967	ns	grey60
DTX4	2.39543	1.39851	0.804278	0.903805	1.55647	0.652669				0.093636	ns	grey60
MAML3	3.7964	3.32226	3.90665	0.462177	-0.194954	-0.657132	0.616089	0.745852	0.202285	0.199288	ns	grey60
IL1RAPL1	1.1828	1.32159	0.560978	-0.128109	0.723337	0.851446				0.639697	ns	grey60
CPT1C	0.599393	1.63761	1.32058	-0.778541	-0.71268	0.0658611				0.584009	ns	grey60
CYP8B1	1.32311	0.718097	0.95547	0.630355	0.356721	-0.273634				0.767811	ns	grey60
E2F5	2.44697	3.33689	2.83744	-0.74055	-0.312674	0.427876	0.4918	0.710343	0.544077	0.290308	ns	grey60
KIR3DL1/2	2.71412	2.80898	2.34152	-0.0755016	-0.128438	-0.052936	0.959857	0.869552	0.942372	0.966535	ns	grey60
GYS2	1.02088	0.663784	0.903414	0.563187	0.362981	-0.200206				0.804178	ns	grey60
MCL1	8.09802	7.87858	7.75099	0.188539	0.336774	0.148235	0.610082	0.0856749	0.534996	0.0924296	ns	grey60
HLA-DQB2	7.14046	7.50883	7.42139	-0.38433	-0.267726	0.116604	0.183975	0.219468	0.659297	0.0715901	ns	grey60
PRKCZ	3.61781	3.87903	3.56703	-0.255794	0.0923984	0.348193	0.79284	0.877982	0.534996	0.607931	ns	grey60
HLA-DRB1/3	7.58101	7.74446	7.8898	-0.202891	-0.30648	-0.103589	0.631669	0.169259	0.701876	0.204724	ns	grey60
PTPRK	2.7498	3.93151	3.25505	-1.14248	-0.441754	0.70073	0.0762697	0.499116	0.203305	0.0209202	ns	grey60
CEACAM3	1.75847	0.798014	1.9391	0.943276	-0.0257878	-0.969064				0.387985	ns	grey60
CD40LG	7.76237	7.93401	8.15501	-0.192097	-0.41093	-0.218833	0.73554	0.135198	0.492227	0.165927	ns	grey60
TRGV8	2.46414	3.04557	2.97529	-0.557504	-0.50618	0.0513244	0.643832	0.467302	0.942372	0.463595	ns	grey60
PIK3R3	2.90749	3.34816	2.63013	-0.493156	0.148509	0.641665	0.700547	0.851499	0.376313	0.377317	ns	grey60
AQP7	2.72736	2.09163	1.90506	0.57866	0.917459	0.338798	0.708131	0.24223	0.739629	0.310361	ns	grey60
CARD16	4.01781	4.21829	3.81252	-0.240297	0.186917	0.427214	0.79284	0.763379	0.416377	0.485286	ns	grey60
PRKAG3	1.20995	1.3191	0.639682	0.152537	0.69986	0.547323				0.683683	ns	grey60
DUSP1	4.85518	5.23314	5.07527	-0.421326	-0.244742	0.176584	0.465473	0.525872	0.659297	0.269287	ns	grey60
LILRB1	2.90631	2.16658	2.55928	0.639434	0.25711	-0.382324	0.625503	0.774854	0.660565	0.499479	ns	grey60
ID2	9.35563	9.47959	9.36362	-0.177664	-0.0180831	0.159581	0.708131	0.940651	0.569045	0.555815	ns	grey60
CCL4/L1	6.60293	6.39398	7.0151	0.160293	-0.422505	-0.582798	0.814477	0.217728	0.0935378	0.0769159	ns	grey60
PIK3AP1	4.66925	3.87398	4.17686	0.741436	0.512719	-0.228716	0.207412	0.235058	0.678401	0.0797799	ns	grey60
MX1	9.68786	9.58099	9.89066	-0.0844162	-0.267163	-0.182747	0.95358	0.710343	0.799193	0.817555	ns	grey60
VEGFA	5.5955	5.49051	5.61256	0.122523	-0.0579732	-0.180497	0.838931	0.869552	0.597434	0.717464	ns	grey60
PRL	1.94652	1.90179	2.38857	-0.217678	-0.446728	-0.22905	0.911375	0.652487	0.83141	0.771092	ns	grey60
TRDV2	2.62434	1.96737	2.63002	0.667861	0.0138666	-0.653994	0.642539	0.979796	0.445253	0.434624	ns	grey60
EGF	1.19371	1.19747	1.43718	0.0480657	-0.178671	-0.226737				0.956789	ns	grey60
KEY
T-MatDC	CD4+ T cells stimulated with mature dendritic cells
T-VD3DC	CD4+ T cells stimulated with dendritic cells generated with vitamin D3 only
T-DexVD3DC	CD4+ T cells stimulated with dendritic cells stimulated with vitamin D3 and dexamethasone
lfc	log fold change wald test pairwise comparisons
padj	benjamin-hochberg adjusted p value
LRT	liklihood ratio test
				I
