# Supplementary material for: Human tolerogenic dendritic cell subtypes exert divergent effects on induction of cytotoxic CD4+ T cells
Source: Front Immunol. 2025 Dec 22;16:1698413. doi: 10.3389/fimmu.2025.1698413 (PMC12765710; doi:10.3389/fimmu.2025.1698413)
Supplement: Supplementary Table 2 — Transcription Factor (TF) inference analysis results. TF activities were inferred using the Univariate Linear Model (ULM) method within the decoupleR package using the gene-level Wald statistics and the human CollecTRI regulatory network as input. Signed TF-Gene interaction weights from CollectTRI were regressed against the differential expression statistics to compute activity scores per TF. [file Table2.xlsx]

## Sheet: T-VD3DC_vs_T-DexVD3DC_all_TF_ac
statistic	source	condition	score	p_value
ulm	HOXA10	stat	-3.1187	0.00195138
ulm	ID3	stat	-2.80907	0.00521855
ulm	MBD2	stat	-2.42605	0.015717
ulm	HLX	stat	2.38038	0.0177746
ulm	HOXA9	stat	-2.34652	0.0194492
ulm	KMT2A	stat	-2.29932	0.0220142
ulm	DBP	stat	-2.22968	0.0263376
ulm	JUNB	stat	2.22687	0.0265262
ulm	SP2	stat	-2.17373	0.0303262
ulm	TRERF1	stat	-2.15702	0.0316148
ulm	SP1	stat	-2.1404	0.0329421
ulm	TFAP2A	stat	-2.04188	0.0418353
ulm	MBD1	stat	-1.94807	0.0521241
ulm	NOTCH1	stat	-1.94089	0.0529922
ulm	IKZF1	stat	1.92057	0.055515
ulm	ETV4	stat	1.86019	0.0636111
ulm	TP63	stat	-1.84826	0.0653216
ulm	IRF1	stat	1.8108	0.0709404
ulm	RBPJ	stat	-1.79326	0.0737059
ulm	RFXAP	stat	-1.78572	0.0749211
ulm	PITX2	stat	-1.74123	0.0824319
ulm	RFX5	stat	-1.65768	0.098186
ulm	RFXANK	stat	-1.65768	0.098186
ulm	CEBPA	stat	1.65698	0.0983271
ulm	DLX4	stat	-1.6452	0.100734
ulm	NFIL3	stat	1.64152	0.101497
ulm	ERG	stat	1.59576	0.111353
ulm	SMAD7	stat	-1.58152	0.114569
ulm	ETV6	stat	1.53193	0.126351
ulm	SNAI2	stat	1.48168	0.139232
ulm	PRDM1	stat	1.4723	0.141748
ulm	ZNF699	stat	-1.46626	0.143384
ulm	FOSL2	stat	-1.45517	0.146426
ulm	SRF	stat	1.44221	0.150047
ulm	GLI1	stat	-1.42408	0.155224
ulm	EZH2	stat	1.41765	0.157092
ulm	NR4A1	stat	-1.41125	0.158968
ulm	EGR3	stat	-1.39877	0.162677
ulm	MITF	stat	1.36957	0.17161
ulm	GATA4	stat	-1.35984	0.174667
ulm	MAZ	stat	1.34831	0.178342
ulm	SIRT1	stat	1.34809	0.178413
ulm	MAF	stat	-1.34638	0.178962
ulm	ELF4	stat	1.31685	0.188661
ulm	MXD1	stat	-1.30304	0.193329
ulm	KLF5	stat	1.29643	0.195594
ulm	STAT2	stat	-1.24493	0.213903
ulm	MTA1	stat	1.24472	0.213983
ulm	FOSB	stat	1.24252	0.214791
ulm	NFIA	stat	1.20799	0.227783
ulm	NCOR1	stat	-1.20092	0.230513
ulm	NFATC1	stat	-1.19724	0.23194
ulm	WT1	stat	1.19119	0.234305
ulm	CEBPD	stat	1.18275	0.23763
ulm	NFKBIB	stat	1.12526	0.261171
ulm	CIITA	stat	-1.11709	0.264644
ulm	GABPA	stat	-1.11604	0.265093
ulm	RUNX3	stat	1.10541	0.269661
ulm	RARA	stat	-1.10261	0.270875
ulm	JUND	stat	1.08538	0.278424
ulm	ATF4	stat	1.08436	0.278875
ulm	NFYA	stat	-1.08229	0.27979
ulm	HLF	stat	-1.05553	0.291836
ulm	CEBPG	stat	1.05269	0.293137
ulm	AHR	stat	-1.0526	0.293175
ulm	E2F3	stat	-1.05037	0.294198
ulm	REL	stat	-1.04425	0.297016
ulm	NR5A2	stat	1.04119	0.298431
ulm	HDAC3	stat	1.04113	0.29846
ulm	SATB1	stat	-1.03996	0.299001
ulm	LEF1	stat	1.03883	0.299528
ulm	MECOM	stat	1.03061	0.303363
ulm	FOXN1	stat	-1.02711	0.305005
ulm	NFAT5	stat	1.02548	0.305774
ulm	IRF8	stat	-1.00805	0.314054
ulm	SNAI1	stat	0.996139	0.3198
ulm	RARG	stat	-0.991155	0.322224
ulm	ELK1	stat	0.98589	0.324798
ulm	HMGA1	stat	0.958895	0.338206
ulm	NFATC2	stat	-0.945613	0.344932
ulm	CLOCK	stat	-0.942721	0.346407
ulm	STAT1	stat	0.938356	0.348642
ulm	NFKB	stat	-0.916247	0.360103
ulm	IRF9	stat	-0.908579	0.364133
ulm	NR1H4	stat	0.907652	0.364622
ulm	NFE2L2	stat	0.904915	0.366069
ulm	EWSR1	stat	-0.900345	0.368492
ulm	AR	stat	0.886963	0.375646
ulm	ZBTB7A	stat	-0.876246	0.381436
ulm	TP73	stat	-0.859557	0.390561
ulm	RELB	stat	0.855343	0.392886
ulm	EOMES	stat	0.838853	0.402066
ulm	GLI3	stat	0.83812	0.402477
ulm	HIF1A	stat	-0.832514	0.405628
ulm	SMAD4	stat	0.825701	0.409478
ulm	SP3	stat	0.823496	0.410729
ulm	HES1	stat	-0.821474	0.411878
ulm	KLF2	stat	0.820121	0.412648
ulm	FLI1	stat	-0.816722	0.414586
ulm	PPARG	stat	-0.816066	0.41496
ulm	STAT5B	stat	-0.809539	0.418699
ulm	PAX6	stat	0.798411	0.425118
ulm	TWIST1	stat	0.797566	0.425608
ulm	MEF2C	stat	0.794893	0.427159
ulm	BMAL1	stat	-0.792179	0.428738
ulm	SMARCA1	stat	-0.773295	0.439816
ulm	NR1D1	stat	-0.772488	0.440293
ulm	KLF6	stat	-0.769913	0.441818
ulm	ETS1	stat	0.754732	0.450866
ulm	IRF4	stat	0.74983	0.453809
ulm	FOXM1	stat	0.731481	0.464925
ulm	USF1	stat	-0.728566	0.466704
ulm	BCL6	stat	0.726903	0.467721
ulm	NR4A3	stat	-0.726447	0.468001
ulm	FOXO1	stat	-0.722794	0.47024
ulm	MEF2A	stat	0.706166	0.480507
ulm	TWIST2	stat	0.70034	0.484133
ulm	NCOR2	stat	0.698079	0.485544
ulm	TBX21	stat	0.691123	0.489899
ulm	ID1	stat	0.682742	0.495176
ulm	KLF15	stat	0.679989	0.496915
ulm	ESRRA	stat	0.672277	0.501805
ulm	IRF2	stat	-0.668106	0.504461
ulm	NFIC	stat	0.665495	0.506127
ulm	PAX5	stat	-0.659868	0.509728
ulm	RUNX1	stat	0.658077	0.510877
ulm	CEBPB	stat	0.656352	0.511985
ulm	RELA	stat	0.648887	0.516794
ulm	AP1	stat	0.642717	0.520785
ulm	PAX3	stat	-0.628958	0.529744
ulm	NANOG	stat	0.625171	0.532225
ulm	TP53	stat	-0.610549	0.541854
ulm	CXXC1	stat	0.604912	0.545589
ulm	FOXA2	stat	-0.604781	0.545677
ulm	SMAD5	stat	0.595211	0.552048
ulm	E2F1	stat	0.587052	0.557508
ulm	NR4A2	stat	-0.58246	0.560594
ulm	TCF3	stat	0.580657	0.561807
ulm	NR3C2	stat	-0.576706	0.564471
ulm	NR0B2	stat	0.571467	0.568012
ulm	YBX1	stat	0.568688	0.569895
ulm	NRF1	stat	0.565431	0.572106
ulm	HNF1A	stat	-0.564652	0.572635
ulm	HSF1	stat	0.559058	0.576443
ulm	IRF5	stat	0.55684	0.577956
ulm	SMAD3	stat	-0.553928	0.579945
ulm	NFKBIZ	stat	0.553741	0.580073
ulm	ELF1	stat	0.552702	0.580784
ulm	ATF1	stat	-0.537607	0.591155
ulm	MAFK	stat	0.535836	0.592378
ulm	TCF4	stat	-0.535253	0.59278
ulm	VSX2	stat	-0.531708	0.595231
ulm	MYB	stat	0.530336	0.596181
ulm	GATA1	stat	-0.52842	0.597508
ulm	EGR1	stat	0.527767	0.597961
ulm	PPARD	stat	-0.522652	0.601513
ulm	GATA3	stat	-0.522419	0.601675
ulm	SSRP1	stat	-0.516272	0.605957
ulm	ZNF354C	stat	0.514929	0.606894
ulm	CUX1	stat	0.512842	0.608352
ulm	NFKB1	stat	-0.509341	0.610802
ulm	MYCN	stat	0.509152	0.610933
ulm	SPIB	stat	-0.505956	0.613173
ulm	PGR	stat	-0.505356	0.613594
ulm	SPI1	stat	-0.503846	0.614654
ulm	FOXO3	stat	-0.500563	0.616961
ulm	EPAS1	stat	-0.495686	0.620395
ulm	KLF4	stat	-0.495587	0.620465
ulm	HBP1	stat	-0.494721	0.621075
ulm	SMAD2	stat	-0.486707	0.626739
ulm	VDR	stat	0.485624	0.627507
ulm	RUNX2	stat	-0.478296	0.632707
ulm	KAT5	stat	-0.468637	0.639591
ulm	NR1I2	stat	0.460105	0.645697
ulm	DDIT3	stat	0.456481	0.648298
ulm	NCOA2	stat	0.44874	0.653868
ulm	NFATC4	stat	0.44671	0.655332
ulm	TCF7	stat	-0.443488	0.657659
ulm	BCL11B	stat	-0.434566	0.664118
ulm	STAT5A	stat	0.417124	0.676817
ulm	TTF1	stat	-0.413924	0.679157
ulm	MSC	stat	0.412459	0.68023
ulm	APEX1	stat	0.40858	0.683072
ulm	ZBTB16	stat	-0.40777	0.683667
ulm	FOXP1	stat	0.403595	0.686732
ulm	NR2C2	stat	-0.398712	0.690324
ulm	JDP2	stat	0.389319	0.697253
ulm	BCL3	stat	0.388142	0.698123
ulm	BHLHE41	stat	-0.387825	0.698357
ulm	SFPQ	stat	-0.379739	0.704346
ulm	FOS	stat	-0.378763	0.70507
ulm	EGR2	stat	-0.371457	0.710499
ulm	FOSL1	stat	-0.370517	0.711198
ulm	GFI1	stat	0.365546	0.714902
ulm	GATA6	stat	0.361152	0.718181
ulm	MYOD1	stat	-0.355264	0.722584
ulm	MAX	stat	-0.350184	0.72639
ulm	NFATC3	stat	-0.346483	0.729167
ulm	ZNF91	stat	0.341299	0.733062
ulm	XBP1	stat	0.339544	0.734383
ulm	NR2F2	stat	-0.332349	0.739804
ulm	RORC	stat	-0.331892	0.740149
ulm	RB1	stat	-0.320226	0.748969
ulm	CREB1	stat	0.314317	0.753448
ulm	PPARA	stat	0.314058	0.753645
ulm	NCOA1	stat	0.310418	0.756409
ulm	HR	stat	0.31021	0.756567
ulm	HNF4A	stat	0.302055	0.762771
ulm	POU2F2	stat	0.291412	0.770891
ulm	ZNF148	stat	0.272798	0.785153
ulm	BHLHE40	stat	0.268801	0.788225
ulm	ATF5	stat	0.265422	0.790825
ulm	CREM	stat	0.265202	0.790994
ulm	RARB	stat	-0.254844	0.798978
ulm	ID2	stat	-0.247119	0.804946
ulm	GLI2	stat	-0.241694	0.809144
ulm	NFKB2	stat	0.240032	0.810431
ulm	SMAD1	stat	0.239363	0.81095
ulm	ARNT	stat	-0.232711	0.816108
ulm	HDAC1	stat	-0.226741	0.820744
ulm	PPARGC1A	stat	-0.223905	0.822948
ulm	TFCP2	stat	-0.220377	0.825693
ulm	ETS2	stat	-0.216856	0.828434
ulm	ETV5	stat	-0.216105	0.829019
ulm	ELK3	stat	-0.210786	0.833164
ulm	SOX9	stat	-0.209294	0.834328
ulm	CTNNB1	stat	0.195095	0.84542
ulm	YY1	stat	0.19188	0.847936
ulm	EBF1	stat	0.173221	0.862568
ulm	POU5F1	stat	0.172566	0.863082
ulm	NR1I3	stat	-0.171845	0.863648
ulm	RORA	stat	0.166966	0.867484
ulm	JUN	stat	0.164637	0.869315
ulm	DNMT3B	stat	-0.160477	0.872588
ulm	RXRA	stat	-0.156754	0.87552
ulm	STAT3	stat	0.150961	0.880085
ulm	E2F4	stat	-0.150528	0.880426
ulm	STAT4	stat	-0.14887	0.881733
ulm	MEF2D	stat	0.148319	0.882168
ulm	NKX3-1	stat	0.132604	0.894575
ulm	KAT7	stat	-0.129116	0.897333
ulm	POU2F1	stat	-0.124066	0.901327
ulm	USF2	stat	0.118816	0.905482
ulm	ATF3	stat	0.115018	0.90849
ulm	LHX2	stat	0.109617	0.91277
ulm	AIRE	stat	-0.10739	0.914535
ulm	NR1H3	stat	0.102534	0.918385
ulm	FOXO4	stat	0.0860196	0.931495
ulm	GATA2	stat	-0.0820056	0.934684
ulm	TCF7L2	stat	0.0782998	0.93763
ulm	IRF7	stat	0.0729568	0.941878
ulm	IRF3	stat	0.0720816	0.942574
ulm	DNMT1	stat	0.070077	0.944168
ulm	MYC	stat	-0.0682328	0.945635
ulm	TBP	stat	-0.0632115	0.94963
ulm	FOXP3	stat	-0.0620691	0.95054
ulm	ESR2	stat	0.0578335	0.953911
ulm	ATF2	stat	-0.0556067	0.955684
ulm	NR3C1	stat	0.0548417	0.956293
ulm	DNMT3A	stat	-0.0378928	0.969793
ulm	EP300	stat	0.0377592	0.969899
ulm	NR5A1	stat	-0.0323598	0.974202
ulm	CTCF	stat	-0.0250092	0.98006
ulm	ESR1	stat	0.0163106	0.986995
ulm	BATF	stat	-0.0158365	0.987373
ulm	ELF3	stat	-0.0128897	0.989722
ulm	STAT6	stat	0.0118773	0.99053
ulm	THRA	stat	-0.00519908	0.995854
ulm	NR0B1	stat	-0.00257341	0.997948
ulm	SREBF1	stat	-0.000950771	0.999242

## Sheet: T-DexVD3DC_vs_T-MatDC_all_TF_ac
statistic	source	condition	score	p_value
ulm	NFIL3	stat	-3.47332	0.000571694
ulm	ETV5	stat	-3.22247	0.00137773
ulm	IKZF1	stat	-3.21686	0.00140424
ulm	EZH2	stat	-2.89879	0.00395768
ulm	EOMES	stat	-2.88586	0.00412039
ulm	TBX21	stat	-2.77583	0.00577143
ulm	HLX	stat	-2.74474	0.00633576
ulm	SP3	stat	-2.72657	0.0066885
ulm	DLX4	stat	-2.66571	0.00800198
ulm	ESR1	stat	-2.55814	0.0109004
ulm	RFX5	stat	-2.49738	0.0129229
ulm	RFXANK	stat	-2.49738	0.0129229
ulm	STAT5B	stat	-2.48112	0.0135177
ulm	FOXO3	stat	2.47374	0.0137955
ulm	AP1	stat	-2.44674	0.014856
ulm	CREM	stat	-2.44121	0.0150821
ulm	YY1	stat	-2.39444	0.017117
ulm	NFATC1	stat	-2.25868	0.024455
ulm	MBD1	stat	-2.25092	0.024947
ulm	NFATC2	stat	-2.19029	0.0290948
ulm	STAT1	stat	-2.18149	0.0297434
ulm	IRF4	stat	-2.09621	0.0367076
ulm	SP1	stat	-2.08259	0.0379399
ulm	MAF	stat	-2.02996	0.0430391
ulm	HR	stat	-2.02447	0.0436028
ulm	TCF7	stat	-1.97148	0.0493749
ulm	CTCF	stat	-1.95434	0.0513749
ulm	PPARG	stat	-1.94349	0.0526757
ulm	STAT4	stat	-1.91847	0.0557807
ulm	NFKB	stat	-1.91467	0.0562657
ulm	BHLHE40	stat	-1.91059	0.05679
ulm	MITF	stat	-1.90732	0.0572141
ulm	HMGA1	stat	-1.8872	0.0598762
ulm	STAT5A	stat	-1.87124	0.06206
ulm	FOXN1	stat	-1.86427	0.0630348
ulm	NR1I2	stat	1.85856	0.0638422
ulm	RELA	stat	-1.85739	0.0640094
ulm	IRF9	stat	-1.85343	0.0645755
ulm	KMT2A	stat	1.83652	0.0670412
ulm	IRF1	stat	-1.8177	0.0698766
ulm	STAT6	stat	-1.80846	0.0713054
ulm	CUX1	stat	-1.78756	0.0746236
ulm	THRA	stat	-1.73732	0.0831199
ulm	NFKB1	stat	-1.72332	0.0856234
ulm	AHR	stat	-1.6962	0.0906465
ulm	NFKBIZ	stat	-1.69316	0.0912237
ulm	KAT5	stat	-1.68576	0.0926422
ulm	BCL6	stat	-1.67968	0.0938209
ulm	IRF7	stat	1.6723	0.0952667
ulm	NFATC3	stat	-1.67131	0.0954623
ulm	HNF1A	stat	-1.66539	0.0966376
ulm	SMAD2	stat	-1.66364	0.096987
ulm	GATA1	stat	-1.65145	0.0994524
ulm	MYCN	stat	-1.62364	0.10526
ulm	ELF1	stat	-1.57021	0.117176
ulm	NCOA1	stat	-1.57017	0.117186
ulm	EP300	stat	-1.5556	0.120614
ulm	JUN	stat	-1.54532	0.123081
ulm	CEBPG	stat	-1.53625	0.125287
ulm	SMAD4	stat	-1.53104	0.126571
ulm	NFKB2	stat	-1.52797	0.12733
ulm	STAT3	stat	-1.52164	0.128909
ulm	TFCP2	stat	1.51043	0.131743
ulm	SP2	stat	-1.48611	0.138057
ulm	SPI1	stat	-1.4742	0.141234
ulm	IRF8	stat	-1.4702	0.142313
ulm	HSF1	stat	-1.46119	0.144768
ulm	EGR2	stat	-1.45773	0.14572
ulm	BCL3	stat	-1.44208	0.150083
ulm	RORC	stat	-1.40633	0.160423
ulm	ELK1	stat	1.36513	0.172999
ulm	STAT2	stat	-1.36385	0.173403
ulm	TCF3	stat	1.35008	0.177774
ulm	FOXA2	stat	-1.34883	0.178175
ulm	YBX1	stat	-1.34772	0.17853
ulm	ID2	stat	1.33924	0.181273
ulm	BATF	stat	-1.30709	0.191951
ulm	ETS1	stat	1.30148	0.193861
ulm	LEF1	stat	-1.29963	0.194496
ulm	ZNF148	stat	-1.29957	0.194515
ulm	DDIT3	stat	-1.27975	0.201393
ulm	VSX2	stat	-1.27323	0.203693
ulm	NFIC	stat	1.26542	0.206476
ulm	ELF4	stat	-1.26345	0.207183
ulm	NR4A2	stat	-1.24997	0.212061
ulm	NFYA	stat	-1.24897	0.212425
ulm	TWIST2	stat	1.24333	0.214492
ulm	PGR	stat	-1.23185	0.218746
ulm	MBD2	stat	1.2196	0.223353
ulm	RXRA	stat	-1.20507	0.228905
ulm	CEBPB	stat	-1.20357	0.229484
ulm	REL	stat	-1.1515	0.250234
ulm	FOSB	stat	-1.14891	0.251299
ulm	HOXA10	stat	-1.14833	0.251535
ulm	ID1	stat	-1.12094	0.263003
ulm	IRF2	stat	-1.10687	0.269032
ulm	FOXP3	stat	1.09915	0.272382
ulm	FOXO1	stat	1.09426	0.274517
ulm	FOXP1	stat	-1.09157	0.275698
ulm	FLI1	stat	1.08971	0.276516
ulm	KLF15	stat	-1.07796	0.281719
ulm	NR0B2	stat	1.06869	0.285868
ulm	MYB	stat	-1.06472	0.28766
ulm	E2F4	stat	-1.05151	0.293675
ulm	RORA	stat	-1.04851	0.295054
ulm	FOXM1	stat	-1.03669	0.300524
ulm	DNMT3A	stat	-1.03521	0.30121
ulm	DNMT3B	stat	0.99614	0.3198
ulm	NFIA	stat	0.980548	0.327424
ulm	KLF2	stat	0.977577	0.32889
ulm	TRERF1	stat	0.967552	0.333868
ulm	KLF6	stat	-0.963821	0.335733
ulm	NR3C1	stat	-0.959578	0.337862
ulm	VDR	stat	-0.9554	0.339967
ulm	ZNF699	stat	-0.952372	0.341498
ulm	SSRP1	stat	-0.952208	0.341581
ulm	RARB	stat	-0.940372	0.347609
ulm	GABPA	stat	0.934372	0.35069
ulm	KLF4	stat	0.931593	0.352123
ulm	EPAS1	stat	-0.914305	0.361122
ulm	NFATC4	stat	0.908909	0.363959
ulm	NR1H3	stat	-0.898278	0.369591
ulm	GATA3	stat	-0.895541	0.37105
ulm	PRDM1	stat	0.890703	0.373637
ulm	SIRT1	stat	0.883174	0.377686
ulm	USF1	stat	0.86076	0.389899
ulm	TP73	stat	-0.855284	0.392919
ulm	TBP	stat	-0.851798	0.394849
ulm	NANOG	stat	-0.839341	0.401792
ulm	CIITA	stat	-0.838649	0.40218
ulm	ETV4	stat	0.819858	0.412798
ulm	SMAD3	stat	0.814793	0.415688
ulm	MYOD1	stat	-0.806267	0.420581
ulm	RELB	stat	-0.779705	0.436037
ulm	TP63	stat	-0.77728	0.437465
ulm	NR1I3	stat	-0.777155	0.437538
ulm	JUNB	stat	-0.745905	0.456174
ulm	GATA6	stat	-0.729183	0.466328
ulm	FOXO4	stat	0.726731	0.467827
ulm	MYC	stat	-0.71914	0.472485
ulm	KAT7	stat	-0.702498	0.482788
ulm	ELK3	stat	-0.695026	0.487453
ulm	NFKBIB	stat	0.693402	0.48847
ulm	EBF1	stat	0.691434	0.489704
ulm	TFAP2A	stat	-0.68792	0.491912
ulm	NRF1	stat	-0.683459	0.494723
ulm	EWSR1	stat	0.672004	0.501979
ulm	RARG	stat	-0.665477	0.506139
ulm	NR5A2	stat	-0.654724	0.513032
ulm	POU2F2	stat	-0.648286	0.517182
ulm	RBPJ	stat	0.647396	0.517756
ulm	PAX3	stat	-0.631532	0.528063
ulm	HDAC3	stat	0.630824	0.528525
ulm	NR5A1	stat	-0.627737	0.530543
ulm	NR3C2	stat	0.618933	0.536322
ulm	SMAD5	stat	0.608654	0.543108
ulm	NFE2L2	stat	-0.607343	0.543977
ulm	WT1	stat	0.584444	0.55926
ulm	RFXAP	stat	-0.571844	0.567757
ulm	PPARA	stat	0.566252	0.571548
ulm	E2F1	stat	-0.561127	0.575033
ulm	GLI3	stat	-0.556449	0.578223
ulm	SPIB	stat	-0.552419	0.580978
ulm	HES1	stat	0.548397	0.583733
ulm	GLI2	stat	-0.545165	0.585951
ulm	PPARD	stat	0.543369	0.587186
ulm	HOXA9	stat	-0.542962	0.587466
ulm	EGR1	stat	-0.529455	0.596791
ulm	GATA2	stat	-0.527659	0.598036
ulm	MXD1	stat	-0.523228	0.601113
ulm	CLOCK	stat	-0.522927	0.601322
ulm	DNMT1	stat	-0.518165	0.604637
ulm	PAX5	stat	0.51234	0.608703
ulm	NR2C2	stat	0.492699	0.622503
ulm	PPARGC1A	stat	-0.48284	0.62948
ulm	ZBTB16	stat	-0.476057	0.6343
ulm	MTA1	stat	0.472982	0.63649
ulm	TP53	stat	0.470771	0.638068
ulm	ETS2	stat	0.469445	0.639014
ulm	JDP2	stat	0.444896	0.656642
ulm	ATF2	stat	0.439168	0.660783
ulm	FOSL1	stat	-0.43658	0.662657
ulm	POU5F1	stat	-0.429245	0.667982
ulm	TWIST1	stat	0.408877	0.682854
ulm	NCOA2	stat	-0.403171	0.687043
ulm	TCF4	stat	-0.402764	0.687342
ulm	JUND	stat	-0.401897	0.68798
ulm	NFAT5	stat	0.398927	0.690165
ulm	IRF3	stat	-0.396704	0.691803
ulm	SFPQ	stat	-0.385323	0.700208
ulm	SMAD7	stat	-0.372735	0.709548
ulm	CTNNB1	stat	0.369504	0.711953
ulm	ARNT	stat	-0.368771	0.712499
ulm	RB1	stat	-0.36816	0.712954
ulm	ESR2	stat	-0.360729	0.718497
ulm	RUNX3	stat	-0.326148	0.744488
ulm	CREB1	stat	-0.318987	0.749907
ulm	ATF5	stat	-0.318593	0.750205
ulm	NR1H4	stat	-0.318192	0.75051
ulm	SREBF1	stat	0.311889	0.755292
ulm	SOX9	stat	0.307994	0.758251
ulm	EGR3	stat	-0.304792	0.760688
ulm	ZNF91	stat	-0.304549	0.760872
ulm	HIF1A	stat	0.304012	0.761281
ulm	TCF7L2	stat	-0.302509	0.762425
ulm	CEBPA	stat	-0.30221	0.762653
ulm	GFI1	stat	-0.302014	0.762802
ulm	NR0B1	stat	-0.292757	0.769863
ulm	LHX2	stat	-0.290878	0.771299
ulm	MAZ	stat	0.289198	0.772584
ulm	MEF2A	stat	-0.279512	0.78
ulm	E2F3	stat	0.279378	0.780103
ulm	SNAI1	stat	-0.277614	0.781456
ulm	TTF1	stat	0.274479	0.783862
ulm	ERG	stat	0.272306	0.785531
ulm	USF2	stat	0.266557	0.789951
ulm	IRF5	stat	-0.265703	0.790609
ulm	RUNX2	stat	-0.263338	0.792429
ulm	NR1D1	stat	-0.262737	0.792892
ulm	PAX6	stat	-0.259869	0.795102
ulm	ZBTB7A	stat	0.25577	0.798263
ulm	POU2F1	stat	0.255465	0.798498
ulm	NKX3-1	stat	0.253518	0.800001
ulm	ESRRA	stat	-0.249794	0.802878
ulm	ATF1	stat	-0.241005	0.809678
ulm	SRF	stat	-0.221515	0.824807
ulm	RUNX1	stat	-0.217777	0.827717
ulm	XBP1	stat	0.211916	0.832283
ulm	MECOM	stat	0.204529	0.838047
ulm	SATB1	stat	-0.202356	0.839744
ulm	DBP	stat	-0.19561	0.845018
ulm	ELF3	stat	-0.192515	0.847439
ulm	PITX2	stat	-0.188698	0.850428
ulm	NR4A1	stat	0.179661	0.857512
ulm	NOTCH1	stat	-0.175198	0.861015
ulm	ATF3	stat	-0.17355	0.862309
ulm	GLI1	stat	-0.163062	0.870554
ulm	SMARCA1	stat	-0.152536	0.878843
ulm	MEF2D	stat	0.151283	0.879831
ulm	FOSL2	stat	0.151115	0.879963
ulm	FOS	stat	-0.148868	0.881735
ulm	KLF5	stat	-0.148834	0.881762
ulm	CXXC1	stat	-0.139013	0.889512
ulm	NR4A3	stat	-0.133284	0.894038
ulm	HNF4A	stat	0.132934	0.894314
ulm	ETV6	stat	-0.131441	0.895494
ulm	HDAC1	stat	0.130784	0.896013
ulm	GATA4	stat	-0.125196	0.900433
ulm	CEBPD	stat	-0.121714	0.903189
ulm	MEF2C	stat	-0.11949	0.904949
ulm	NCOR1	stat	-0.117969	0.906153
ulm	MAFK	stat	-0.113075	0.910029
ulm	ID3	stat	0.103889	0.917311
ulm	RARA	stat	-0.102732	0.918229
ulm	SMAD1	stat	-0.0907654	0.927726
ulm	APEX1	stat	-0.0838291	0.933235
ulm	MSC	stat	-0.0762219	0.939282
ulm	AR	stat	-0.0752267	0.940073
ulm	NR2F2	stat	-0.073397	0.941528
ulm	SNAI2	stat	0.0708373	0.943564
ulm	BMAL1	stat	0.0705045	0.943828
ulm	ATF4	stat	-0.0525026	0.958155
ulm	BHLHE41	stat	0.0477086	0.961973
ulm	BCL11B	stat	0.0468553	0.962653
ulm	HBP1	stat	-0.0428025	0.965881
ulm	ZNF354C	stat	-0.0403008	0.967874
ulm	HLF	stat	0.0178611	0.985759
ulm	AIRE	stat	-0.017172	0.986308
ulm	MAX	stat	0.0168984	0.986526
ulm	NCOR2	stat	-0.00490396	0.99609

## Sheet: T-VD3DC_vs_T-MatDC_all_TF_activ
statistic	source	condition	score	p_value
ulm	DLX4	stat	-3.41445	0.000706183
ulm	RFX5	stat	-3.29112	0.00108878
ulm	RFXANK	stat	-3.29112	0.00108878
ulm	MBD1	stat	-3.24801	0.00126281
ulm	SP1	stat	-3.21973	0.00139061
ulm	ETV5	stat	-3.00873	0.00279364
ulm	HOXA10	stat	-2.95324	0.00333498
ulm	NFATC1	stat	-2.75718	0.00610421
ulm	STAT5B	stat	-2.74593	0.00631339
ulm	SP2	stat	-2.67685	0.00774539
ulm	MAF	stat	-2.65634	0.00822364
ulm	NFATC2	stat	-2.53381	0.0116735
ulm	FOXN1	stat	-2.31018	0.0213993
ulm	NFKB	stat	-2.28404	0.0229058
ulm	ESR1	stat	-2.25603	0.0246221
ulm	PPARG	stat	-2.24551	0.0252951
ulm	IRF9	stat	-2.23218	0.0261704
ulm	AHR	stat	-2.17396	0.0303091
ulm	NFIL3	stat	-2.05272	0.0407669
ulm	TCF7	stat	-2.04572	0.0414546
ulm	EOMES	stat	-2.03591	0.0424347
ulm	TBX21	stat	-2.03374	0.0426544
ulm	YY1	stat	-2.01104	0.0450089
ulm	CREM	stat	-2.01064	0.045051
ulm	STAT2	stat	-2.00374	0.0457895
ulm	IRF8	stat	-1.96323	0.05033
ulm	NR1I2	stat	1.9585	0.0508832
ulm	HOXA9	stat	-1.92743	0.0546522
ulm	SP3	stat	-1.91058	0.0567912
ulm	FOXO3	stat	1.89507	0.0588222
ulm	TFAP2A	stat	-1.88762	0.0598187
ulm	ETV4	stat	1.87567	0.0614476
ulm	NFKB1	stat	-1.86018	0.0636126
ulm	TP63	stat	-1.84848	0.0652904
ulm	HNF1A	stat	-1.83674	0.067009
ulm	ELK1	stat	1.83213	0.0676946
ulm	GATA1	stat	-1.82242	0.0691567
ulm	KAT5	stat	-1.80787	0.0713972
ulm	STAT4	stat	-1.80206	0.072308
ulm	SMAD2	stat	-1.79638	0.0732076
ulm	NFYA	stat	-1.78773	0.0745963
ulm	AP1	stat	-1.76154	0.0789311
ulm	CTCF	stat	-1.76012	0.0791718
ulm	ZNF699	stat	-1.75137	0.0806679
ulm	PRDM1	stat	1.7161	0.0869372
ulm	NFATC3	stat	-1.70074	0.0897886
ulm	EZH2	stat	-1.69516	0.0908424
ulm	REL	stat	-1.69295	0.091263
ulm	IKZF1	stat	-1.64863	0.100028
ulm	SPI1	stat	-1.64742	0.100277
ulm	SIRT1	stat	1.63515	0.102825
ulm	ETS1	stat	1.62397	0.10519
ulm	RFXAP	stat	-1.62136	0.105749
ulm	STAT6	stat	-1.6186	0.106342
ulm	NFIA	stat	1.61722	0.106639
ulm	ID3	stat	-1.61321	0.107508
ulm	HR	stat	-1.60518	0.109265
ulm	FOXA2	stat	-1.57514	0.116035
ulm	TCF3	stat	1.56538	0.118305
ulm	DBP	stat	-1.55354	0.121104
ulm	EGR2	stat	-1.55088	0.121742
ulm	THRA	stat	-1.54529	0.123087
ulm	BHLHE40	stat	-1.5406	0.124225
ulm	NFIC	stat	1.54037	0.124281
ulm	IRF7	stat	1.53555	0.125458
ulm	TWIST2	stat	1.53381	0.125887
ulm	NR4A2	stat	-1.46845	0.142789
ulm	VSX2	stat	-1.46434	0.143905
ulm	RORC	stat	-1.46384	0.144045
ulm	CIITA	stat	-1.43064	0.153334
ulm	PGR	stat	-1.42379	0.155306
ulm	STAT5A	stat	-1.42182	0.155878
ulm	KLF2	stat	1.40631	0.160428
ulm	IRF4	stat	-1.39507	0.163789
ulm	IRF2	stat	-1.39507	0.16379
ulm	NOTCH1	stat	-1.36963	0.171592
ulm	EP300	stat	-1.36608	0.172702
ulm	STAT1	stat	-1.34415	0.17968
ulm	KLF6	stat	-1.33366	0.183093
ulm	NFKBIB	stat	1.32706	0.185265
ulm	TP73	stat	-1.3129	0.189989
ulm	NR0B2	stat	1.30619	0.192258
ulm	SMAD7	stat	-1.30572	0.192416
ulm	JUN	stat	-1.28254	0.200415
ulm	CUX1	stat	-1.27483	0.203128
ulm	MXD1	stat	-1.26597	0.206279
ulm	WT1	stat	1.25657	0.209662
ulm	RELA	stat	-1.25525	0.21014
ulm	STAT3	stat	-1.25519	0.210162
ulm	PITX2	stat	-1.25379	0.210669
ulm	ERG	stat	1.22745	0.220395
ulm	TFCP2	stat	1.22086	0.222875
ulm	NFKB2	stat	-1.21685	0.224397
ulm	RARG	stat	-1.21029	0.2269
ulm	NCOA1	stat	-1.20334	0.229574
ulm	HDAC3	stat	1.20295	0.229724
ulm	MTA1	stat	1.18257	0.237701
ulm	NFKBIZ	stat	-1.17943	0.238948
ulm	RXRA	stat	-1.17539	0.240556
ulm	SSRP1	stat	-1.17257	0.241685
ulm	BATF	stat	-1.16781	0.243597
ulm	EGR3	stat	-1.15253	0.249811
ulm	MYCN	stat	-1.12397	0.261717
ulm	GATA3	stat	-1.1218	0.26264
ulm	EPAS1	stat	-1.11075	0.267361
ulm	HMGA1	stat	-1.09818	0.272805
ulm	MAZ	stat	1.09083	0.276023
ulm	NFATC4	stat	1.08917	0.27675
ulm	ELF1	stat	-1.06055	0.289549
ulm	BCL3	stat	-1.04814	0.295223
ulm	CLOCK	stat	-1.04619	0.29612
ulm	BCL6	stat	-1.03919	0.299361
ulm	E2F4	stat	-1.03184	0.302788
ulm	ID2	stat	1.02511	0.305948
ulm	GLI1	stat	-1.01979	0.308462
ulm	ZNF148	stat	-0.991415	0.322098
ulm	NFAT5	stat	0.987962	0.323784
ulm	RARB	stat	-0.987406	0.324056
ulm	DNMT3A	stat	-0.961768	0.336762
ulm	SNAI2	stat	0.959606	0.337848
ulm	HLX	stat	-0.957668	0.338824
ulm	GATA4	stat	-0.954014	0.340667
ulm	HSF1	stat	-0.950049	0.342676
ulm	PAX3	stat	-0.946617	0.34442
ulm	FOXP3	stat	0.946294	0.344585
ulm	MYOD1	stat	-0.941836	0.34686
ulm	SMAD5	stat	0.915358	0.360569
ulm	SMAD4	stat	-0.883281	0.377629
ulm	DDIT3	stat	-0.857043	0.391947
ulm	TWIST1	stat	0.848619	0.396614
ulm	NCOR1	stat	-0.842896	0.399804
ulm	NR3C1	stat	-0.836106	0.403607
ulm	MECOM	stat	0.833635	0.404997
ulm	MITF	stat	-0.831438	0.406235
ulm	YBX1	stat	-0.830795	0.406598
ulm	RORA	stat	-0.82442	0.410205
ulm	SPIB	stat	-0.818577	0.413528
ulm	ETV6	stat	0.817039	0.414405
ulm	SATB1	stat	-0.808541	0.419272
ulm	NR1I3	stat	-0.79691	0.425988
ulm	TBP	stat	-0.793643	0.427886
ulm	DNMT3B	stat	0.779675	0.436055
ulm	FOSL2	stat	-0.769522	0.442049
ulm	RARA	stat	-0.765991	0.444145
ulm	ELK3	stat	-0.755175	0.4506
ulm	NR1H3	stat	-0.742156	0.45844
ulm	CEBPA	stat	0.741441	0.458873
ulm	FOXP1	stat	-0.728681	0.466634
ulm	EBF1	stat	0.715787	0.474551
ulm	JUNB	stat	0.713753	0.475807
ulm	NR4A1	stat	-0.712759	0.476421
ulm	CEBPG	stat	-0.71269	0.476464
ulm	KAT7	stat	-0.708476	0.479073
ulm	NR1D1	stat	-0.70523	0.481088
ulm	SRF	stat	0.703366	0.482247
ulm	PPARA	stat	0.698336	0.485383
ulm	FOXO4	stat	0.692583	0.488984
ulm	TCF4	stat	-0.679953	0.496938
ulm	CEBPB	stat	-0.675003	0.500074
ulm	KLF5	stat	0.672728	0.501518
ulm	MYC	stat	-0.661552	0.508649
ulm	ZBTB16	stat	-0.66122	0.508862
ulm	GLI2	stat	-0.650292	0.515886
ulm	JDP2	stat	0.646491	0.518342
ulm	ATF4	stat	0.62978	0.529208
ulm	FOSL1	stat	-0.629459	0.529417
ulm	CEBPD	stat	0.627644	0.530605
ulm	HLF	stat	-0.627209	0.53089
ulm	MYB	stat	-0.614359	0.539336
ulm	SMARCA1	stat	-0.607125	0.544122
ulm	ID1	stat	-0.597715	0.550377
ulm	SFPQ	stat	-0.589573	0.555818
ulm	NR5A1	stat	-0.578385	0.563338
ulm	PPARGC1A	stat	-0.568824	0.569803
ulm	NR4A3	stat	-0.561033	0.575097
ulm	ATF1	stat	-0.553413	0.580298
ulm	VDR	stat	-0.548192	0.583874
ulm	RBPJ	stat	-0.546813	0.58482
ulm	RUNX2	stat	-0.54394	0.586794
ulm	GATA2	stat	-0.539523	0.589834
ulm	KLF15	stat	-0.533987	0.593655
ulm	FOXO1	stat	0.52232	0.601744
ulm	KLF4	stat	0.519583	0.603649
ulm	RB1	stat	-0.51922	0.603902
ulm	LEF1	stat	-0.518336	0.604518
ulm	IRF1	stat	-0.503643	0.614797
ulm	AR	stat	0.483406	0.629079
ulm	TRERF1	stat	-0.477474	0.633292
ulm	ARNT	stat	-0.475012	0.635044
ulm	FOXM1	stat	-0.465575	0.641779
ulm	FLI1	stat	0.444665	0.656809
ulm	BMAL1	stat	-0.443268	0.657818
ulm	CTNNB1	stat	0.437776	0.661791
ulm	NCOR2	stat	0.428979	0.668175
ulm	DNMT1	stat	-0.421202	0.673839
ulm	RUNX3	stat	0.406992	0.684237
ulm	GATA6	stat	-0.402832	0.687293
ulm	MBD2	stat	-0.40177	0.688073
ulm	POU2F2	stat	-0.399382	0.689831
ulm	MEF2C	stat	0.398908	0.690179
ulm	E2F3	stat	-0.390118	0.696662
ulm	XBP1	stat	0.387009	0.698961
ulm	FOS	stat	-0.376776	0.706545
ulm	SNAI1	stat	0.363696	0.716282
ulm	SMAD3	stat	0.362137	0.717446
ulm	NANOG	stat	-0.358873	0.719885
ulm	ATF2	stat	0.351184	0.72564
ulm	HBP1	stat	-0.350287	0.726313
ulm	ZBTB7A	stat	-0.339294	0.734571
ulm	JUND	stat	0.31444	0.753355
ulm	HNF4A	stat	0.311638	0.755482
ulm	IRF3	stat	-0.31094	0.756013
ulm	USF1	stat	0.309057	0.757443
ulm	NKX3-1	stat	0.304171	0.76116
ulm	ELF4	stat	-0.295358	0.767878
ulm	USF2	stat	0.294466	0.768559
ulm	ZNF354C	stat	0.289616	0.772264
ulm	ESR2	stat	-0.287867	0.773602
ulm	ETS2	stat	0.283265	0.777124
ulm	SREBF1	stat	0.276823	0.782063
ulm	POU5F1	stat	-0.271988	0.785775
ulm	NR1H4	stat	0.270912	0.786602
ulm	NR2F2	stat	-0.268655	0.788337
ulm	NR0B1	stat	-0.263231	0.792511
ulm	PAX6	stat	0.262131	0.793359
ulm	CXXC1	stat	0.256906	0.797387
ulm	NRF1	stat	-0.25411	0.799544
ulm	FOSB	stat	-0.250654	0.802214
ulm	HIF1A	stat	-0.247269	0.80483
ulm	MAFK	stat	0.239922	0.810517
ulm	MEF2D	stat	0.231293	0.817209
ulm	TCF7L2	stat	-0.229519	0.818586
ulm	RUNX1	stat	0.22652	0.820916
ulm	BCL11B	stat	-0.225694	0.821557
ulm	KMT2A	stat	0.216711	0.828547
ulm	NR3C2	stat	0.203083	0.839176
ulm	MEF2A	stat	0.199933	0.841637
ulm	ESRRA	stat	0.198678	0.842618
ulm	MAX	stat	-0.198092	0.843076
ulm	BHLHE41	stat	-0.190558	0.848971
ulm	NR2C2	stat	0.188713	0.850416
ulm	MSC	stat	0.185612	0.852845
ulm	APEX1	stat	0.177164	0.859472
ulm	ELF3	stat	-0.171195	0.864159
ulm	LHX2	stat	-0.170169	0.864965
ulm	RELB	stat	-0.161403	0.87186
ulm	POU2F1	stat	0.154825	0.87704
ulm	PPARD	stat	0.154395	0.877378
ulm	E2F1	stat	-0.152102	0.879185
ulm	GABPA	stat	0.141823	0.887293
ulm	EGR1	stat	-0.130919	0.895907
ulm	SOX9	stat	0.128517	0.897806
ulm	ATF5	stat	-0.111086	0.911606
ulm	IRF5	stat	0.10024	0.920206
ulm	ATF3	stat	-0.0916729	0.927005
ulm	CREB1	stat	-0.0853074	0.932061
ulm	NCOA2	stat	-0.0762939	0.939224
ulm	AIRE	stat	-0.073877	0.941146
ulm	SMAD1	stat	0.0690965	0.944948
ulm	NR5A2	stat	0.0686651	0.945291
ulm	GFI1	stat	-0.0448885	0.964219
ulm	ZNF91	stat	-0.0445796	0.964465
ulm	PAX5	stat	0.0426002	0.966042
ulm	EWSR1	stat	0.0416561	0.966794
ulm	GLI3	stat	0.0364624	0.970932
ulm	TP53	stat	0.035313	0.971848
ulm	HDAC1	stat	-0.0308911	0.975372
ulm	NFE2L2	stat	0.0205508	0.983614
ulm	HES1	stat	-0.0191133	0.984761
ulm	TTF1	stat	-0.00921148	0.992655
