# Supplementary material for: Human tolerogenic dendritic cell subtypes exert divergent effects on induction of cytotoxic CD4+ T cells
Source: Front Immunol. 2025 Dec 22;16:1698413. doi: 10.3389/fimmu.2025.1698413 (PMC12765710; doi:10.3389/fimmu.2025.1698413)
Supplement: Supplementary Table 3 — Gene Set Enrichment Analysis (GSEA) results. GSEA was conducted using the Fast Gene Set Enrichment Analysis (FGSEA) method outlined by Korotkevich et al. (Korotkevich et al., 2021) (31). Gene sets were defined based on the NanoString Immune Exhaustion panel annotations and were considered significant if they had a p-value < 0.05. [file Table3.xlsx]

## Sheet: Sheet 1
pathway	pval	padj	log2err	ES	NES	size	leadingEdge
Chemokine Signaling	0.00124256	0.0584001	0.45506	0.618784	1.83115	18	CXCL9, CXCR6, CCR2, CXCL11, CCR5, CCL2, CCL22, CCL13, XCL1/2, CCL20, CCL3/L1, CMKLR1
Cytotoxicity	0.0199761	0.469439	0.352488	0.463132	1.51088	36	GNLY, BID, GZMK, NCR3, CSF2, TNFRSF10A, KLRK1, FCER1G, GZMB, IFNA5, GZMH, TYROBP, PRF1, CD244, SYK, GZMA, FCGR3A/B
T Cell Exhaustion	0.044955	0.66256	0.2114	0.476869	1.45268	22	KLRG1, TNFRSF9, TIGIT, PTGER4, LAG3, CD244, CCL3/L1, PDCD1, HAVCR2, NFIL3, LILRB4
NK Exhaustion	0.0569431	0.66256	0.186433	0.493983	1.47456	19	IFNG, NCR3, KLRK1, TIGIT, LAG3, CD244, PDCD1, HAVCR2
Apoptosis	0.0859141	0.66256	0.149208	0.597651	1.51164	7	BID, TNFRSF10A
NK Activity	0.0939061	0.66256	0.142057	0.455446	1.37251	20	NCR3, KLRK1, PGLYRP3, TOX, IFNA5, TYROBP, CD244, HAVCR2
BCR Signaling	0.121878	0.66256	0.122679	0.436188	1.32875	22	VAV3, IGHG3, IGHM, RASGRP3, LYN, CD22, SYK, IGHD, LILRB4, IGKC, LILRA4, LILRB3, PIK3AP1, LILRB1, BTK, LILRB2
Glutamine Metabolism	0.124875	0.66256	0.120985	0.604088	1.44414	5	RIMKLA, OAT, GOT2
NK Receptors	0.126873	0.66256	0.119888	0.464112	1.35003	16	KLRB1, KLRG1, CEACAM1, FCER1G, TYROBP, CD244, CD22, LAIR1
PPAR signaling	0.203796	0.940939	0.0902635	0.457729	1.28708	13	CYP7A1, UCP1, CPT1C, LPL, ACSL6, AQP7, FABP4, PPARG, RXRG
Other Interleukin Signaling	0.220779	0.940939	0.0857844	0.377455	1.20114	30	FGF2, CSF2, FCER2, CCL2, IGHG1, CCL22, NOS2, NFIL3, PTGS2, RORg, VCAM1, OSM, TNFRSF1B, IL24, CEBPD
IL-10 Signaling	0.28971	0.940939	0.0714786	0.364589	1.16019	30	CSF2, CCR2, FCER2, IL1A, CCR5, CCL2, IL1R2, CCL22, CCL20, CCL3/L1, PTAFR, PTGS2, IL1R1, TNFRSF1B, IL10RA, CSF1, CD86, CCL5, CD80, FPR1, TNF, CCL4/L1, ICAM1, CSF3, IL10, CCR1, CXCL8, LIF
Notch Signaling	0.314685	0.940939	0.0673624	0.451452	1.19437	9	DTX4, FCER2, GZMB, HEY1
CTLA4 Signaling	0.356643	0.940939	0.0613026	0.539846	1.20601	3	LYN, CD86, CD80
Fatty Acid Metabolism	0.358641	0.940939	0.0610364	0.444151	1.1543	8	ADH1A/B/C, ELOVL4, CPT1C, ACSL6
AP-1 Signaling	0.378621	0.940939	0.0584693	0.49322	1.15427	4	FOS, NRL, MAPK10
TGF-beta Signaling	0.390609	0.940939	0.057006	0.391293	1.10027	13	IFNG, GDF6, CHRD, BMP8A/B, LTBP1, E2F5
IL-2 Signaling	0.394605	0.940939	0.05653	0.402674	1.10165	11	CSF2, IL21, IL3, HAVCR2, IL9, IL9R, IL21R
B Cell Exhaustion	0.402597	0.940939	0.0555947	0.405539	1.0938	10	CD22, PDCD1, LAIR1, CXCR3, LILRB1, LILRB2, ITGAX
IL-1 Signaling	0.414585	0.940939	0.0542316	0.394243	1.07858	11	IL1A, IL13, IL1R2, IL1R1, IL1B, IL1RAPL1
TLR Signaling	0.461538	0.940939	0.0492918	0.342986	1.03361	20	CXCL9, FGA, CXCL11, TLR2, CCL3/L1, CD180, CD86, BTK, SOCS1, CCL5, CD14, CD80, TLR7, CCL4/L1
Type II Interferon	0.473526	0.940939	0.0481184	0.348666	1.02428	17	IFNG, TRIM2, FCGR1A/B, PTAFR, VCAM1
TNF Signaling	0.490509	0.940939	0.0465084	0.341009	1.01793	19	CSF2, CCL2, MMP14, MMP9, CCL20, PTGS2, VCAM1, TNFRSF1B, CSF1, CCL5, TNF, JAG1, ICAM1
Myeloid Immune Evasion	0.496503	0.940939	0.0459538	0.341714	1.00386	17	CD68, CD163, NOS2, ADORA2B, PTGS2, CD84, NT5E, ADORA2A, CD38, CD14, IDO1
MAPK Signaling	0.5005	0.940939	0.0455878	0.327155	1.01611	25	FGF2, MAP3K8, CSF1R, FGF18, MAP3K13, RASGRP3, EFNA1, PDGFD
T Cell Checkpoint Signaling	0.525475	0.949896	0.0433637	0.315563	0.991059	27	CDH1, TNFRSF9, TNFSF4, ICOSLG, TIGIT, LAG3, PDCD1, HAVCR2, BTLA, ICOS, ADORA2A, CD86, CD80, TNFSF18, CD28, CD276, PECAM1
IL-6 Signaling	0.585415	1	0.0383996	0.340545	0.931671	11	CLCF1, IL6, OSM, CTF1
DAP12 Signaling	0.644356	1	0.0338984	0.311888	0.876988	13	KLRK1, VAV3, TYROBP, SYK
RAR Signaling	0.726274	1	0.0280107	0.316159	0.77894	6	ALDH1A1, PDK4, RXRG, CYP26A1, DHRS3, RARB
Cell Cycle	0.745255	1	0.0266755	0.280384	0.778014	12	SFN, CDC14B, CCNB3, E2F5, CDKN1C
Antigen Presentation	0.766234	1	0.025201	0.275744	0.743721	10	FCGR1A/B, ASB4, HLA-DQB1, CD14, ZBTB16
mTOR Signaling	0.836164	1	0.0201955	0.240357	0.624663	8	RICTOR, LRP6, SLC7A5, PRKAA2, IRS1, GRB10, PRKAG3, WNT2
NF-kB Signaling	0.842158	1	0.0197519	0.236333	0.712203	20	CCL13, LYN, SYK, PTGS2, IL1R1, VCAM1, BTK, CD14, CCL4/L1, ICAM1, NFKBIA, NFKB2, CD40, CXCL8, ATM, PLCG2, ZAP70
IL-7 Signaling	0.861139	1	0.0183209	0.224241	0.58278	8	CISH, IL7, RAG1, IL7R, IRS1, CRLF2, SOCS1, SOCS2
Glycolysis and Glucose Import	0.866134	1	0.0179363	0.229974	0.549781	5	ADH1A/B/C, SLC2A6, ALDH3A1, ALDH3B2, ALDH1B1
Anergy	0.875125	1	0.0172343	0.224396	0.593667	9	PTPRK, SOCS2, DGKA
PD1 Signaling	0.883117	1	0.016598	0.221347	0.545345	6	HLA-DQA1, HLA-DRB1/3, TRAC, HLA-DQB2, HLA-DQB1, PDCD1
B Cell Memory	0.893107	1	0.0157838	0.19669	0.439402	3	CD27, CD40, CD80
PI3K-AKT Pathway	0.895105	1	0.0156181	0.210872	0.650487	24	LPAR1, TLR2, SYK, EFNA1, PDGFD, PIK3AP1, PIK3R3, PKN2, IRS1, ITGA6, PDGFRA, GNG12, NR4A1, PRL, PIK3R2, BCL2L1, PRKAA2, ITGA10
JAK/STAT Signaling	0.898102	1	0.0153676	0.202989	0.605934	19	CSF2, IFNA5, CSF3R, OSM, CTF1, SOCS2, SOCS1, CRLF2, CSF3, PDGFRA, LIF, PRL
Epigenetic Modification	0.92008	1	0.0134462	0.19463	0.586528	20	FOXP3, SNAI2, EYA4, CPA4, PRDM16, LRRK2, EYA1, PPARGC1A, PPM1F, USP15, UHRF1, LIF, ATM, IRF4
Hypoxia Response	0.936064	1	0.0119235	0.190714	0.585601	23	IFNG, SLC8A1, NOS2, PTGS2, SFRP1, AK4, EGFR, STC2, ICAM1, IL6R, FABP1
Senescence & Quiescence	0.983017	1	0.00599657	0.142368	0.442183	25	SESN3, IL1A, CCNB3, E2F5, MAPK10, KLF2, CDC25A, KIR2DL3/4, ZFP36L2, NFATC4, PHC3, FOXO1, CXCL8, NFATC3, ATM, NFATC2, MRAS, E2F1, CHEK1, CCNA1
Naïve	0.984016	1	0.00581458	0.0642674	0.143572	3	CD45RA, CCR7, SELL
T Cell Memory	0.989011	1	0.004809	0.0645995	0.154433	5	CD45RA, CCR7, TCF7, CD45R0, SELL
TCR Signaling	0.989011	1	0.004809	0.132029	0.430719	36	MAP3K8, CSF2, VAV3, PDCD1, TRGC1, ICOS, ITGAE, TRDV3, MAPK10, TRDV2, CD28, TRGV8, PTPRC, CD8A, NFKBIA, TRBC1/2, NFATC3, PLCG2, CD8B, CD45R0, ZAP70, NFATC2, CD6, TRDV1, CD40LG
Type I Interferon	1	1	0	0.0638745	0.187644	17	BST2, IFIT1, OAS2, HLA-E, OAS1, MX1, OAS3, IFNA6, SOCS3, XAF1, GBP2, IRF4, MX2, IFIT3, SOCS1, RSAD2
KEY
pval	p value
padj	benjamin-hochberg adjusted p value
log2err	log 2 error
ES	enrichment score
NES	normalised enrichment score
size	number of genes in a gene set
leadingEdge	genes in a gene set
